# Supplementary material for: Competition structured a Late Cretaceous megaherbivorous dinosaur assemblage
Source: Sci Rep. 2019 Oct 28;9:15447. doi: 10.1038/s41598-019-51709-5 (PMC6817909; doi:10.1038/s41598-019-51709-5)
Supplement: Supplementary file 1 — Dataset S1 [file 41598_2019_51709_MOESM1_ESM.xlsx]

## Sheet: Raw data
Raw data used in ordination analyses
Specimen	Family	Subfamily	Genus	MAZ	MaxFeedH	BeakPC1	BeakPC2	MinRBF	MaxRBF	SkullL1	SkullL2	SkullL3	SkullL4	BeakW	FaceH	OccH	ParaL	QuadDist	SnoutPos	DentH	JCP	MWAvgS	MWAvgP	MWAvgWidth	Mass
AMNH 5337	Ankylosauria	Ankylosauridae	Euoplocephalus	?	834.613	-1.8405	-1.057	?	0.6027	289.5	210	207	85	185	133	63	268	251	33	80	50	?	?	?	?
AMNH 5403	Ankylosauria	Ankylosauridae	Euoplocephalus	?	880	-1.5375	-0.29328	?	?	?	212.5	228.5	103.5	235	104	50	286	261	34	68.5	60.5	?	?	?	?
AMNH 5405	Ankylosauria	Ankylosauridae	Euoplocephalus	?	825.478	-1.4615	-0.43388	0.173723	0.5172	277.5	172.5	184	77	180	115.5	67	250	225	34.5	67	45	46.7857	5.07143	0.0135232	?
ROM 1930	Ankylosauria	Ankylosauridae	Euoplocephalus	?	741.944	-1.9371	-0.74286	?	?	280	185.5	215.5	90	210	170.5	62	241	240	47.5	?	?	?	?	?	?
UALVP 31	Ankylosauria	Ankylosauridae	Euoplocephalus	2	?	-2.0529	-1.5497	?	0.4166	285	209	178	115	182	90.5	42	244	249	39.5	89	57	?	?	?	?
TMP 1991.127.0001	Ankylosauria	Ankylosauridae	Euoplocephalus	1	?	-1.9689	-0.40543	?	?	231.5	156	147.5	72	160	77.5	57	211	182	30.5	?	?	?	?	?	?
TMP 1997.132.0001	Ankylosauria	Ankylosauridae	Anodontosaurus	?	?	-1.8343	-0.80049	?	0.9516	293	186	208	77.5	170	111	55	258	260	35.5	76	69	?	?	?	?
NHMUK R4947	Ankylosauria	Ankylosauridae	Anodontosaurus	?	?	-1.7852	-0.91526	?	?	280	190	185	61	170	127	59	236	230	30	?	?	?	?	?	?
TMP 1998.074.0001	Ankylosauria	Nodosauridae	Edmontonia	1	?	-0.18903	1.0554	?	?	342	255	259	115	154	111.5	70	256	254	21	?	?	?	?	?	?
TMP 1998.098.0001	Ankylosauria	Nodosauridae	Edmontonia	1	?	-0.85193	0.43418	?	0.7346	380	252	260	124	162	112	?	?	244	42.5	77	92	?	?	?	?
UALVP 16249	Ankylosauria	Nodosauridae	Edmontonia	?	?	-0.22145	0.81911	?	?	405	299	285	119.5	190	127	70	261	237	30	?	?	?	?	?	?
AMNH 5381	Ankylosauria	Nodosauridae	Edmontonia	1	1045.28	?	?	0.338473	0.9035	331	229	?	115	132	105	65	271	230	24	?	115	45	5	0.0140141	?
CMN 2759	Ankylosauria	Nodosauridae	Panoplosaurus	1	791.785	?	?	0.318174	1.0795	294.5	212.5	184	84	127	94	47	218	190	45	56	91	?	?	?	?
ROM 1215	Ankylosauria	Nodosauridae	Edmontonia	1	773.693	0.0090274	1.8975	?	0.6473	300	208	173.5	80.5	131	90	46	214	235	28.5	58	65	60.875	9.625	0.0139264	?
AMNH 5351	Ceratopsidae	Centrosaurinae	Centrosaurus	1	1072	0.24562	-1.8893	0.271177	1.9493	637	507	330	41.5	128	385	96	371	199	13.5	126	180	?	?	?	2051.46
CMN 348	Ceratopsidae	Centrosaurinae	Centrosaurus	?	?	0.80269	-0.57652	0.331951	2.6361	723	573	409	85	89	361	151	448	295	62.5	124	225	?	?	?	?
CMN 8795	Ceratopsidae	Centrosaurinae	Centrosaurus	1	?	0.3635	-0.82663	0.25981	2.2611	664	503.5	356	60	120	310	175	489	322	40	115	168	?	?	?	?
NHMUK R4859	Ceratopsidae	Centrosaurinae	Centrosaurus	?	?	1.4898	-1.1576	?	?	656	495	345	30	110	340	127	480	200	20	?	?	?	?	?	?
ROM 767	Ceratopsidae	Centrosaurinae	Centrosaurus	1	999	1.5741	-0.56157	0.291165	2.9212	652	497.5	352.5	55.5	97	351.5	127	352	190	36.5	104.5	186	39.5833	1.66667	0.0138931	?
TMP 1997.085.0001	Ceratopsidae	Centrosaurinae	Centrosaurus	1	?	0.88508	-0.89705	?	2.5488	735	543.5	371	74	173	273	?	?	525	71.5	136	164	45.375	1.375	0.0131491	?
UALVP 16248	Ceratopsidae	Centrosaurinae	Centrosaurus	1	?	1.3466	0.81593	0.241561	?	540	424	320	?	95	340	140	360	214	29	95	140	40.5	2.3	0.0154366	?
UALVP 11735	Ceratopsidae	Centrosaurinae	Centrosaurus	1	?	1.2485	-0.024666	?	?	592	440	293	35	147	261	90	499	270	31.5	?	?	?	?	?	?
USNM 8897	Ceratopsidae	Centrosaurinae	Centrosaurus	1	?	1.9843	-0.34094	0.331815	2.2674	665	491	335.5	61	101	383.5	147	392	230	31	107.5	181	?	?	?	?
YPM 2015	Ceratopsidae	Centrosaurinae	Centrosaurus	1	1009	0.67481	-1.388	0.330032	2.3801	676	522.5	365	73.5	129	399.5	158	451	325	72.5	113	198.5	?	?	?	2955.03
TMP 2002.076.0001	Ceratopsidae	Centrosaurinae	pachyrhinosaur	2	1236	0.49823	-1.1013	0.283813	2.4443	749.5	547.5	406	100	125	519	?	?	320	20	118.5	186	41.5	1.5	0.0153488	3187.77
CMN 344	Ceratopsidae	Centrosaurinae	Styracosaurus	2	1083.26	?	?	0.307198	2.2781	?	?	307	53	?	318.5	98	564	409	?	116	203	36	1	0.0142568	4154.03
CMN 2245	Ceratopsidae	Chasmosaurinae	Chasmosaurus	2	1061	?	?	0.323995	3.8555	?	?	?	105	?	305	150	508	317	?	127.5	195	?	?	?	2781.99
CMN 2280	Ceratopsidae	Chasmosaurinae	Chasmosaurus	1	?	0.37977	-1.7005	0.2398	2.1445	685	512	364	70	102	300	140	470	306	60	116	170	?	?	?	?
CMN 8801	Ceratopsidae	Chasmosaurinae	Chasmosaurus	1	?	1.1822	-0.33626	?	?	840	666	465	109	103	453	?	?	?	14	137	?	42.5	1	0.0131686	?
ROM 839	Ceratopsidae	Chasmosaurinae	Chasmosaurus	2	1030	?	?	0.305343	2.3339	?	565	398	49	?	345.5	120	430	186	?	132.5	218	32.6	0.8	0.0141279	2667.43
ROM 843	Ceratopsidae	Chasmosaurinae	Chasmosaurus	2	1175	?	?	?	2.2801	?	?	423.5	68	?	312.5	80	645	530	?	139.5	200	39	2	0.0124146	3698.67
TMP 1981.019.0175	Ceratopsidae	Chasmosaurinae	Chasmosaurus	1	?	0.86949	-1.4208	?	?	695	570	358	69	101	312.5	131	502	360	18	?	?	?	?	?	?
YPM 2016	Ceratopsidae	Chasmosaurinae	Chasmosaurus	1	?	0.71771	-0.51952	?	?	703	558	385.5	42.5	101	245.5	110	558	375	25	?	?	?	?	?	?
CMN 41357	Ceratopsidae	Chasmosaurinae	Vagaceratops	?	1262	1.0677	-1.4858	0.291557	2.3008	703	567.5	?	79	124	319	?	?	340	72	107	198	28.8333	2.5	0.01444	2704.38
CMN 2278	Hadrosauridae	Hadrosaurinae	Gryposaurus	1	?	-0.76107	0.083325	0.387592	2.0625	796	615	521	140	238	337	211	423	318	88.5	142	289	?	?	?	4717.05
TMP 1980.022.0001	Hadrosauridae	Hadrosaurinae	Gryposaurus	1	3846.29	1.119	2.2738	0.399808	2.0752	580	440	382	105	94	238	153	197	174	75	92	220	?	?	?	3956.64
TMP 1991.081.0001	Hadrosauridae	Hadrosaurinae	Gryposaurus	?	?	?	?	0.357359	3.4436	560	410	355	55	?	243	?	150	?	97	91	217	?	?	?	?
ROM 873	Hadrosauridae	Hadrosaurinae	Gryposaurus	1	?	0.27883	1.7972	0.377546	1.9767	791	583	530	134	201	305	146	176	190	106.5	124.5	284	?	?	?	?
CMN 2277	Hadrosauridae	Hadrosaurinae	Prosaurolophus	2	?	-0.046804	0.59432	0.335248	2.149	799	670	498	116	130	296	?	?	235	62	131	254	?	?	?	?
CMN 2870	Hadrosauridae	Hadrosaurinae	Prosaurolophus	?	?	-0.50546	-0.2322	0.333992	1.9584	802.5	623	511.5	98	221	294.5	142	270	330	67	129	257.5	37.4583	3.29167	0.0147018	?
ROM 787	Hadrosauridae	Hadrosaurinae	Prosaurolophus	2	3649.4	-0.40888	0.49963	0.371743	2.1765	793	609	488	124	166	302	183	170	200	79	133	271	39.75	3	0.0138682	2240.72
ROM 1928	Hadrosauridae	Hadrosaurinae	Prosaurolophus	2	?	?	?	0.377094	2.6559	663	501	407	93	?	218	?	152	?	76	96	247	59.75	5.875	0.0113724	?
TMM 41262	Hadrosauridae	Hadrosaurinae	Prosaurolophus	2	?	?	?	?	1.9423	639	499	419	114	104	222	?	?	?	110	91	223	56.1667	3.16667	0.012358	?
TMP 1984.001.0001	Hadrosauridae	Hadrosaurinae	Prosaurolophus	2	4777.88	1.1989	1.4478	?	2.0986	900	650	535	140	248	280	?	?	?	125	139	294	?	?	?	4181.47
USNM 12712	Hadrosauridae	Hadrosaurinae	Prosaurolophus	2	?	0.92993	0.91641	0.291823	1.7937	975	699	575	140	130	348	190	?	240	83	123	272	?	?	?	?
CMN 8676	Hadrosauridae	Lambeosaurinae	Corythosaurus	1	3227.44	-0.34586	-0.13035	0.340908	1.8977	564	434	338	90	141	213	140	151	300	74	81	179	?	?	?	?
CMN 8704	Hadrosauridae	Lambeosaurinae	Corythosaurus	1	?	-0.29578	0.35382	?	2.3369	595.5	430	385	82	120	270.5	145	?	220	77	83.5	233	?	?	?	?
CMN 34825	Hadrosauridae	Lambeosaurinae	Corythosaurus	1	?	?	?	0.487503	2.2813	445	335	288	75	133	200	115	164	210	62	64	178	35.9167	3.41667	0.0161841	1473.21
ROM 776	Hadrosauridae	Lambeosaurinae	Corythosaurus	1	?	-0.68806	0.2874	?	2.1861	657	489	407	109	220	270	160	170	256	91	83	271	?	?	?	?
ROM 777	Hadrosauridae	Lambeosaurinae	Corythosaurus	1	?	-0.53016	1.7216	?	?	683	542	405	100	173	259.5	?	?	190	75.5	82	237	?	?	?	?
ROM 845	Hadrosauridae	Lambeosaurinae	Corythosaurus	1	4089.63	-1.2907	0.022818	0.399899	2.2649	630	491	369	100	220	273	135	205	247	99.5	89.5	230	?	?	?	2977.57
ROM 868	Hadrosauridae	Lambeosaurinae	Corythosaurus	1	?	?	?	?	1.7787	691	535	406	112	124	292	?	?	190	?	96	226	35.75	1.75	0.0139197	?
ROM 871	Hadrosauridae	Lambeosaurinae	Corythosaurus	1	?	?	?	?	1.847	?	?	?	100	?	275	156	188	75	?	108	225	33.2857	2.5	0.0170494	?
ROM 1933	Hadrosauridae	Lambeosaurinae	Corythosaurus	1	?	-0.4505	1.4558	?	2.6295	617	480	365	80	147	230	123	160	?	107	87	224	43.75	8.75	0.0123125	?
ROM 1947	Hadrosauridae	Lambeosaurinae	Corythosaurus	1	?	0.49223	1.1215	?	2.3701	445	357	273	66	116	131	105	96	?	25	58	104	47.1667	4.66667	0.0131892	?
TMP 1980.040.0001	Hadrosauridae	Lambeosaurinae	Corythosaurus	1	4148.59	?	?	0.410607	1.999	575	457	355	114	209	266	169	262	363	53	90	230	?	?	?	?
TMP 1982.037.0001	Hadrosauridae	Lambeosaurinae	Corythosaurus	1	?	-0.26473	0.36193	?	2.4314	529	419	344	93	136	221	141	122	150	65	74	214	58.2188	4.40625	0.0123591	?
TMP 1984.121.0001	Hadrosauridae	Lambeosaurinae	Corythosaurus	?	3987.3	-1.3294	-0.22793	0.393114	2.351	629.5	506.5	383.5	99	215	260	200	222	285	44	91.5	235	?	?	?	?
TMP 1997.012.0232	Hadrosauridae	Lambeosaurinae	Corythosaurus	?	?	?	?	?	?	460	320	287	56	?	192	?	?	?	55	68	170	37.625	3.1875	0.0140847	?
CMN 351	Hadrosauridae	Lambeosaurinae	Lambeosaurus	?	?	?	?	0.341684	2.2096	679	552	400	105	116	279	?	?	?	32	89	235	?	?	?	?
CMN 2869	Hadrosauridae	Lambeosaurinae	Lambeosaurus	?	?	-0.080916	0.73168	?	1.8351	598	456	348	106	130	256	?	142	248	52	89	191	31	1.8	0.0148673	?
CMN 8503	Hadrosauridae	Lambeosaurinae	Lambeosaurus	2	?	-0.23256	0.82634	0.414208	2.9729	469	371.5	304.5	54.5	104	210.5	119	102	140	27.5	71.5	186	36.7	2	0.0142099	?
CMN 8633	Hadrosauridae	Lambeosaurinae	Lambeosaurus	1	?	-1.4241	0.34128	?	2.4092	458	366	305	73	146	197.5	109	139	150	57	77.5	176	28.6667	2.33333	0.0150802	?
CMN 8703	Hadrosauridae	Lambeosaurinae	Lambeosaurus	1	3675.1	0.058632	0.096792	?	2.2526	671	551.5	399	89.5	160	310	160	186	190	58.5	94	216	38.25	4.90625	0.0149934	?
CMN 8705	Hadrosauridae	Lambeosaurinae	Lambeosaurus	2	?	?	?	0.37418	2.1833	668	507	413	113	152	290	152	176	192	65	102	256	?	?	?	?
FMNH 1479	Hadrosauridae	Lambeosaurinae	Lambeosaurus	1	?	-1.3337	0.29396	?	2.1364	681	507	400	107	226	263	148	160	190	128	95	212	?	?	?	?
ROM 758	Hadrosauridae	Lambeosaurinae	Lambeosaurus	2	?	-0.15969	-0.035371	0.402188	2.1591	328	264	216	57	80	146	94	156	142	39.5	52.5	124.5	?	?	?	?
ROM 794	Hadrosauridae	Lambeosaurinae	Lambeosaurus	2	?	0.25892	1.7848	0.373715	2.9141	704.5	568.5	364	95	182	290	162	174	185	153	99	210	40.8571	9.35714	0.0141956	?
ROM 869	Hadrosauridae	Lambeosaurinae	Lambeosaurus	1	?	-0.24253	0.93914	0.392519	2.0411	530	444	340	104	114	217.5	?	120	180	80	74.5	212	?	?	?	?
ROM 1218	Hadrosauridae	Lambeosaurinae	Lambeosaurus	2	4026.36	-0.32553	-0.3646	?	2.568	682	498	422	95	196	282	168	205	257	114	100.5	215.5	?	?	?	3652.73
TMP 1966.004.001	Hadrosauridae	Lambeosaurinae	Lambeosaurus	?	3963.86	0.71653	0.87363	0.371094	2.637	634	496	378	93	140	265	?	142	116	91	100	225	?	?	?	3763.32
TMP 1981.037.0001	Hadrosauridae	Lambeosaurinae	Lambeosaurus	1	?	-0.72499	0.87079	0.36839	3.0053	664	540	408.5	82	202	258	175	205	155	92.5	92	226.5	32.75	4.08333	0.0186926	?
TMP 1982.038.0001	Hadrosauridae	Lambeosaurinae	Lambeosaurus	1	4925.49	-0.80932	0.48671	0.505119	3.0573	492	378	321	77	215	246.5	140	280	375	98	85	238	?	?	?	?
TMP 1997.012.0128	Hadrosauridae	Lambeosaurinae	Lambeosaurus	2	?	0.46428	1.3624	0.346727	2.3713	605	472	350	67	110	271	?	?	?	90	100	207	?	?	?	?
ROM 768	Hadrosauridae	Lambeosaurinae	Parasaurolophus	1	3983.28	-0.73531	0.5055	0.39338	2.047	637	486	404	113	180	229	?	192	185	125	102	235	?	?	?	3691.82

## Sheet: NMDS scores
NMDS scores for different values of k
					k = 2		k = 3			k = 4
Specimen	Family	Subfamily	Genus	MAZ	NMDS 1	NMDS 2	NMDS1	NMDS2	NMDS3	NMDS1	NMDS2	NMDS3	NMDS4
AMNH 5337	Ankylosauria	Ankylosauridae	Euoplocephalus	?	-1902.29	-667.914	-2108.82	646.703	-118.686	-2130.32	-625.871	101.947	-398.116
AMNH 5403	Ankylosauria	Ankylosauridae	Euoplocephalus	?	-1568.53	-639.199	-1991.29	508.873	417.753	-2065.28	-423.157	508.06	-111.795
AMNH 5405	Ankylosauria	Ankylosauridae	Euoplocephalus	?	-1999.26	-657.833	-2070.48	738.083	-410.413	-2063.1	-759.176	-354.942	-496.567
ROM 1930	Ankylosauria	Ankylosauridae	Euoplocephalus	?	-1854.59	-755.557	-2030.79	228.762	-796.055	-2012.14	-316.067	19.5224	-987.694
UALVP 31	Ankylosauria	Ankylosauridae	Euoplocephalus	2	-1944.69	-239.231	-2055.69	759.85	28.2076	-2075.61	-591.028	-401.561	290.843
TMP 1991.127.0001	Ankylosauria	Ankylosauridae	Euoplocephalus	1	-2101.16	-94.9477	-1954.22	759.567	-743.252	-1944.25	-534.372	-987.96	-212.784
TMP 1997.132.0001	Ankylosauria	Ankylosauridae	Anodontosaurus	?	-1859.49	-326.115	-2105.19	510.753	13.2803	-2101.66	-602.11	-128.311	36.3051
NHMUK R4947	Ankylosauria	Ankylosauridae	Anodontosaurus	?	-1866.03	-157.669	-2087.09	377.037	-190.275	-2092.99	-342.671	-405.1	-67.0904
TMP 1998.074.0001	Ankylosauria	Nodosauridae	Edmontonia	1	-1586.81	106.081	-1982.86	-43.589	284.264	-2013.38	43.9385	147.471	370.426
TMP 1998.098.0001	Ankylosauria	Nodosauridae	Edmontonia	1	-1433.37	-14.9574	-1853.1	-120.766	450.49	-1896.97	107.645	480.023	307.634
UALVP 16249	Ankylosauria	Nodosauridae	Edmontonia	?	-1299.85	252.547	-1637.8	-430.017	582.606	-1682.85	472.075	516.488	478.865
AMNH 5381	Ankylosauria	Nodosauridae	Edmontonia	1	-1787.55	93.5303	-1993.46	134.89	745.762	-1937.57	-34.405	-179.235	959.331
CMN 2759	Ankylosauria	Nodosauridae	Panoplosaurus	1	-2034.04	-371.322	-2142.85	163.424	-510.314	-2081.74	-114.509	-614.98	-597.822
ROM 1215	Ankylosauria	Nodosauridae	Edmontonia	1	-2024.79	-484.935	-2097.5	391.577	-594.353	-2054.1	-336.307	-444.355	-776.829
AMNH 5351	Ceratopsidae	Centrosaurinae	Centrosaurus	1	-102.498	-1383.37	800.453	84.7114	1788.86	492.476	-256.099	1345.34	-1471.15
CMN 348	Ceratopsidae	Centrosaurinae	Centrosaurus	?	909.297	-870.241	1107.15	1179.88	164.527	887.148	-1458.01	116.108	-236.608
CMN 8795	Ceratopsidae	Centrosaurinae	Centrosaurus	1	539.487	-950.538	812.44	1032.38	983.914	839.336	-1122.19	1065.95	184.721
NHMUK R4859	Ceratopsidae	Centrosaurinae	Centrosaurus	?	374.003	-859.074	1056.48	646.839	1134.93	835.338	-910.84	1097.42	-669.334
ROM 767	Ceratopsidae	Centrosaurinae	Centrosaurus	1	159.193	-1116.39	1023	313.426	1264.65	683.976	-535.097	893.517	-1269.79
TMP 1997.085.0001	Ceratopsidae	Centrosaurinae	Centrosaurus	1	1061.82	-675.996	323.613	1586.34	138.086	654.291	-756.317	359.633	1577.31
UALVP 16248	Ceratopsidae	Centrosaurinae	Centrosaurus	1	-208.064	-366.628	383.344	-297.864	1429.82	328.233	164.808	1491.75	-669.442
UALVP 11735	Ceratopsidae	Centrosaurinae	Centrosaurus	1	-95.1275	-872.255	345.477	609.72	1569.32	384.501	-660.481	1683.86	134.479
USNM 8897	Ceratopsidae	Centrosaurinae	Centrosaurus	1	457.35	-597.185	1201.73	341.679	911.076	924.584	-607.621	789.262	-932.804
YPM 2015	Ceratopsidae	Centrosaurinae	Centrosaurus	1	673.721	-1451.34	1068.25	1312.94	1026.64	509.881	-1578.07	923.413	-695.879
TMP 2002.076.0001	Ceratopsidae	Centrosaurinae	pachyrhinosaur	2	1219.64	-1451.69	837.325	1872.52	-519.663	255.956	-1302.66	-492.954	-1668.76
CMN 344	Ceratopsidae	Centrosaurinae	Styracosaurus	2	-377.333	-1600.23	-120.792	1401.5	1460.78	70.0497	-1223.53	1449.07	939.128
CMN 2245	Ceratopsidae	Chasmosaurinae	Chasmosaurus	2	31.4252	-973.138	350.725	1205.52	606.935	293.648	-1529.69	445.206	0.986671
CMN 2280	Ceratopsidae	Chasmosaurinae	Chasmosaurus	1	589.685	-846.08	962.625	953.539	764.462	944.604	-1103.19	874.473	4.17791
CMN 8801	Ceratopsidae	Chasmosaurinae	Chasmosaurus	1	1384.02	-761.561	681.15	1458.25	-840.715	494.87	-1634.47	-903.889	-51.9467
ROM 839	Ceratopsidae	Chasmosaurinae	Chasmosaurus	2	389.455	-1098.63	1503.72	785.675	466.878	1015.64	-1131.53	208.782	-977.407
ROM 843	Ceratopsidae	Chasmosaurinae	Chasmosaurus	2	187.291	-2075.6	-274.932	2192.49	145.507	8.38342	-1083.54	355.602	1983.05
TMP 1981.019.0175	Ceratopsidae	Chasmosaurinae	Chasmosaurus	1	740.283	-1108.98	791.793	1426.73	657.311	721.421	-1520.94	689.056	369.954
YPM 2016	Ceratopsidae	Chasmosaurinae	Chasmosaurus	1	747.658	-1316.36	490.633	1686.82	779.039	532.663	-1573.21	732.881	835.864
CMN 41357	Ceratopsidae	Chasmosaurinae	Vagaceratops	?	843.315	-638.512	1287.06	782.196	-70.2392	1373.76	-928.414	147.721	224.102
CMN 2278	Hadrosauridae	Hadrosaurinae	Gryposaurus	1	1864.94	-476.923	378.291	1550.12	-1435.29	319.888	-1350.54	-1129.1	1322.96
TMP 1980.022.0001	Hadrosauridae	Hadrosaurinae	Gryposaurus	1	32.5935	1156.31	11.444	-1483.1	-603.497	351.733	1360.86	0.938966	-1050.16
TMP 1991.081.0001	Hadrosauridae	Hadrosaurinae	Gryposaurus	?	-99.0881	703.579	156.094	-1213.77	264.091	303.918	1317.07	357.307	239.972
ROM 873	Hadrosauridae	Hadrosaurinae	Gryposaurus	1	1446.72	468.128	805.901	43.3619	-1654.21	678.254	-100.306	-1801.2	-115.141
CMN 2277	Hadrosauridae	Hadrosaurinae	Prosaurolophus	2	1344.36	-189.877	963.626	783.432	-1014.5	847.973	-983.258	-1133.3	-70.6698
CMN 2870	Hadrosauridae	Hadrosaurinae	Prosaurolophus	?	1530.99	-32.4123	896.399	718.843	-1396.46	788.309	-761.727	-1449.42	591.703
ROM 787	Hadrosauridae	Hadrosaurinae	Prosaurolophus	2	1681.51	589.612	576.057	-5.74879	-1920.86	524.172	-223.786	-1809.76	-877.442
ROM 1928	Hadrosauridae	Hadrosaurinae	Prosaurolophus	2	529.975	660.574	739.72	-832.283	-404.068	972.091	853.69	-345.317	122.044
TMM 41262	Hadrosauridae	Hadrosaurinae	Prosaurolophus	2	430.715	99.5186	746.336	-208.722	169.531	899.155	183.336	259.438	225.819
TMP 1984.001.0001	Hadrosauridae	Hadrosaurinae	Prosaurolophus	2	2184.8	210.682	42.0613	679.24	-2188.16	124.332	-399.772	-2083.2	1088.5
USNM 12712	Hadrosauridae	Hadrosaurinae	Prosaurolophus	2	1867.75	-730.196	-33.1161	1316.45	-1852.5	-98.5422	-1411.34	-1822.81	337.763
CMN 8676	Hadrosauridae	Lambeosaurinae	Corythosaurus	1	-563.879	1105.09	-249.625	-1518.53	841.055	-7.17576	1422.08	1213.43	-274.715
CMN 8704	Hadrosauridae	Lambeosaurinae	Corythosaurus	1	123.46	186.473	561.209	-536.432	531.887	667.618	543.916	667.223	-180.779
CMN 34825	Hadrosauridae	Lambeosaurinae	Corythosaurus	1	-1188.41	720.348	-1257.38	-1039.13	628.035	-1240.85	1145.4	755.835	44.1647
ROM 776	Hadrosauridae	Lambeosaurinae	Corythosaurus	1	595.49	803.512	1027.98	-904.968	-351.767	1112.54	814.902	-521.521	319.946
ROM 777	Hadrosauridae	Lambeosaurinae	Corythosaurus	1	658.575	193.782	1014.93	-203.368	-130.491	1099.33	125.204	-155.258	-212.022
ROM 845	Hadrosauridae	Lambeosaurinae	Corythosaurus	1	340.347	1376.32	1191.37	-1190.07	455.121	1264.59	994.543	399.475	803.734
ROM 868	Hadrosauridae	Lambeosaurinae	Corythosaurus	1	662.044	75.3314	1003.65	-57.336	-52.7828	1027.26	-15.3644	-56.1377	-431.083
ROM 871	Hadrosauridae	Lambeosaurinae	Corythosaurus	1	-52.3292	398.594	-89.4837	-525.025	-558.014	-41.4473	602.913	-597.955	-237.757
ROM 1933	Hadrosauridae	Lambeosaurinae	Corythosaurus	1	253.354	682.217	573.773	-1038.62	-44.4221	764.739	1103.93	66.3165	45.5105
ROM 1947	Hadrosauridae	Lambeosaurinae	Corythosaurus	1	-1138.7	853.323	-1399.82	-1202.68	141.138	-1311.82	1287.21	175.029	615.448
TMP 1980.040.0001	Hadrosauridae	Lambeosaurinae	Corythosaurus	1	366.586	1461.31	915.566	-1227.54	935.998	732.271	783.939	354.288	1490.87
TMP 1982.037.0001	Hadrosauridae	Lambeosaurinae	Corythosaurus	1	-276.466	926.91	-124.068	-1542.1	6.32443	-7.31991	1654.06	137.447	-93.851
TMP 1984.121.0001	Hadrosauridae	Lambeosaurinae	Corythosaurus	?	689.442	1168.12	1199.47	-1180.54	-129.437	1019.06	906.72	-370.7	997.413
TMP 1997.012.0232	Hadrosauridae	Lambeosaurinae	Corythosaurus	?	-802.442	168.589	-892.675	-497.567	748.777	-882.541	603.581	827.499	359.537
CMN 351	Hadrosauridae	Lambeosaurinae	Lambeosaurus	?	622.03	-98.0692	871.566	179.597	60.3529	955.985	-251.448	95.7723	76.4356
CMN 2869	Hadrosauridae	Lambeosaurinae	Lambeosaurus	?	65.4666	712.58	456.703	-1217.49	222.563	634.946	1241.93	391.607	-263.886
CMN 8503	Hadrosauridae	Lambeosaurinae	Lambeosaurus	2	-790.648	943.098	-844.25	-1515.2	37.5911	-791.812	1586.85	313.991	-380.478
CMN 8633	Hadrosauridae	Lambeosaurinae	Lambeosaurus	1	-821.966	780.928	-903.522	-1314.89	233.884	-868.313	1479.35	274.013	75.1361
CMN 8703	Hadrosauridae	Lambeosaurinae	Lambeosaurus	1	1069.31	706.883	576.764	-573.748	-1326.26	763.902	539.12	-899.004	-1145.92
CMN 8705	Hadrosauridae	Lambeosaurinae	Lambeosaurus	2	677.25	568.57	994.747	-641.779	-472.144	1090.96	683.923	-379.94	-489.269
FMNH 1479	Hadrosauridae	Lambeosaurinae	Lambeosaurus	1	703.639	785.968	844.39	-871.207	-792.24	971.737	871.429	-834.473	-172.16
ROM 758	Hadrosauridae	Lambeosaurinae	Lambeosaurus	2	-1691.55	532.625	-1972.32	-565.155	-441.834	-1939.53	704.91	-592.847	-46.942
ROM 794	Hadrosauridae	Lambeosaurinae	Lambeosaurus	2	930.484	617.651	1026.54	-506.749	-943.92	1017.47	486.868	-985.543	-571.392
ROM 869	Hadrosauridae	Lambeosaurinae	Lambeosaurus	1	-219.481	881.123	-48.1367	-1482.68	70.8337	83.2408	1570.62	259.597	-303.868
ROM 1218	Hadrosauridae	Lambeosaurinae	Lambeosaurus	2	1002.47	1098.86	1386.36	-829.949	-675.671	1152.74	746.694	-909.838	696.507
TMP 1966.004.001	Hadrosauridae	Lambeosaurinae	Lambeosaurus	?	674.266	1316.76	534.794	-1408.29	-851.626	715.655	1497.22	-743.395	-228.181
TMP 1981.037.0001	Hadrosauridae	Lambeosaurinae	Lambeosaurus	1	736.834	619.464	936.968	-666.245	-682.564	1022.58	713.671	-635.37	-522.979
TMP 1982.038.0001	Hadrosauridae	Lambeosaurinae	Lambeosaurus	1	-684.28	1702.68	-551.796	-916.386	1756.99	-282.952	955.285	1412.02	1360.51
TMP 1997.012.0128	Hadrosauridae	Lambeosaurinae	Lambeosaurus	2	189.141	34.8069	572.784	-232.365	480.929	660.718	226.168	605.641	98.8349
ROM 768	Hadrosauridae	Lambeosaurinae	Parasaurolophus	1	792.528	1188.49	840.617	-1321.83	-683.518	806.32	1297.23	-840.056	350.526

## Sheet: Kendall's tau, k = 2
Kendall's tau statistics for k = 2, p-values (upper triangle), tau statistic (lower triangle). Significant results reported in bold.
	NMDS 1	MaxFeedH	BeakPC1	BeakPC2	MinRBF	MaxRBF	SkullL1	SkullL2	SkullL3	SkullL4	MuzzW	FaceH	OccH	ParaL	QuadDist	SnoutPos	DentH	d	MWAvgS	MWAvgP	MWAvgWidth	Mass
NMDS 1		0.00043701	0.00075761	0.52587	0.85738	0.11684	4.4734e-26	1.4185e-24	3.2373e-22	0.007188	0.64021	1.5312e-12	1.3354e-12	0.35412	0.20146	0.00025959	1.8781e-11	3.1595e-11	0.62576	0.093803	0.94019	0.28417
MaxFeedH	0.4709		0.46862	0.061178	7.5516e-05	0.13973	0.063969	0.020558	0.0013507	0.028903	0.041214	0.47694	0.00011174	0.65669	0.55772	0.00094984	0.49442	9.6248e-07	0.10208	0.81533	0.1391	0.1815
BeakPC1	0.30099	0.11429		0.34301	0.010733	0.043725	0.00014788	0.0001188	0.013766	0.10427	1.2294e-07	2.7546e-07	0.04271	0.16446	0.58894	0.22056	0.0013652	0.73598	0.59973	0.046133	0.97209	0.58329
BeakPC2	0.056692	0.29524	0.084746		0.0014054	0.64269	0.84558	0.95824	0.10288	0.00093403	0.4499	0.11764	0.14029	7.6874e-06	0.00012939	0.0011839	0.1641	0.0075515	0.42101	0.0086925	0.97209	0.0060899
MinRBF	-0.019512	0.64211	-0.32874	0.41149		0.41474	0.089201	0.14945	0.8206	0.043974	0.016878	0.00029335	0.37317	0.0011236	0.090352	0.006095	0.010882	0.0023073	0.72903	0.1815	0.96053	0.47666
MaxRBF	0.1377	0.20615	0.2058	0.047343	0.089744		0.12131	0.1193	0.45206	0.0016831	0.40158	0.015116	0.042349	0.53932	0.95688	0.03755	0.27128	0.14063	0.74093	0.70702	0.87738	0.62109
SkullL1	0.86921	0.27723	0.34222	-0.017565	-0.19231	0.14235		6.4909e-28	3.8766e-19	0.025287	0.76803	4.9809e-15	7.8786e-10	0.11235	0.063441	0.0036869	1.4314e-14	9.8996e-09	0.46832	0.018138	0.90688	0.4994
SkullL2	0.82957	0.33055	0.34396	-0.0046797	-0.16081	0.14178	0.90132		8.3226e-19	0.052609	0.57882	1.5948e-15	2.909e-10	0.11675	0.19543	0.0048671	5.0944e-14	1.0591e-09	0.2254	0.036265	0.94728	0.95634
SkullL3	0.78582	0.45743	0.22216	0.14709	0.025659	0.068446	0.74722	0.72879		7.7529e-05	0.5965	8.7203e-10	1.5441e-11	0.61883	0.47044	7.9018e-06	1.1662e-09	1.0793e-14	0.85982	0.13212	0.5078	0.083265
SkullL4	0.21325	0.29256	-0.14651	0.29848	0.22165	-0.27583	0.18551	0.1583	0.32278		0.00027625	0.76733	0.010117	0.038821	0.56933	0.0025116	0.10691	7.7571e-05	0.28476	0.24064	0.78153	0.10426
MuzzW	0.039065	0.29818	-0.4727	0.067529	0.27844	-0.07857	-0.024848	-0.046395	0.04496	0.30635		0.059019	0.64077	0.84699	0.17696	0.0017203	0.73951	0.028496	0.81139	0.036196	0.57765	0.2224
FaceH	0.5571	0.095238	0.45933	-0.13985	-0.39316	0.21335	0.64417	0.6461	0.49707	-0.023473	-0.1578		3.1341e-07	0.0020763	0.085542	0.16393	7.2625e-14	0.00043353	0.15398	0.00024121	0.38821	0.62109
OccH	0.65147	0.57822	0.2068	0.15049	0.11268	0.20962	0.59992	0.60243	0.63799	0.23856	0.045059	0.46997		0.79287	0.91603	4.9276e-05	0.00088845	1.5779e-08	0.29917	0.92226	0.19437	0.41058
ParaL	0.082083	-0.063439	0.13867	-0.44622	-0.38552	-0.060555	0.14872	0.14411	0.045283	-0.18465	-0.018255	0.27275	-0.024596		4.7181e-08	0.0011803	8.2976e-05	0.57293	0.59212	0.17496	0.59212	0.50888
QuadDist	0.10848	0.080115	0.050616	-0.35853	-0.19442	0.0051152	0.16588	0.11369	0.06338	-0.048719	0.1196	0.14601	0.0098766	0.5018		0.39473	0.014934	0.64216	0.25232	0.37777	0.15826	0.71871
SnoutPos	0.3006	0.48276	-0.10948	0.28981	0.31032	0.19292	0.24081	0.23172	0.37341	0.25061	0.26407	0.11455	0.39196	-0.30088	-0.076062		0.048101	4.0704e-07	0.65525	0.091661	0.51898	0.031624
DentH	0.57026	0.095385	0.31248	-0.13579	-0.28021	0.097451	0.68759	0.66118	0.52976	0.13804	0.030265	0.63547	0.33916	0.38408	0.22578	0.17664		0.001012	0.50063	0.0015658	0.66298	0.62109
d	0.56378	0.66953	0.033262	0.26354	0.33089	0.12939	0.51233	0.53568	0.67875	0.33834	0.19937	0.29882	0.57023	-0.054438	-0.042693	0.45273	0.28144		0.21143	0.76546	0.73596	0.016886
MWAvgS	-0.064039	-0.38182	0.087719	0.1345	-0.066667	-0.046154	-0.10351	-0.16923	-0.024653	0.14324	-0.035715	-0.18719	-0.16842	-0.082251	0.17132	-0.065217	-0.090186	-0.16733		0.027606	9.5529e-05	0.88062
MWAvgP	-0.22003	-0.054545	-0.33333	0.4386	0.25714	-0.052469	-0.33723	-0.29231	-0.2102	0.15712	0.31349	-0.48208	-0.015831	-0.20824	-0.132	0.24638	-0.42344	-0.039947	0.28925		0.48604	0.098521
MWAvgWidth	-0.0098522	0.34545	-0.005848	-0.005848	-0.0095238	-0.021538	-0.016695	0.0092308	-0.09245	-0.037135	0.083334	0.1133	0.21053	0.082251	-0.21116	-0.094203	-0.058356	-0.045153	-0.51232	-0.091472		0.6523
Mass	0.19118	0.25714	0.12121	0.60606	0.14286	-0.088235	0.14194	0.010989	0.33333	0.28998	0.25641	-0.088235	0.18182	0.1326	0.066667	0.45162	0.088235	0.42647	0.047619	-0.52381	-0.14286
Kendall's tau statistics for k = 2, p-values (upper triangle), tau statistic (lower triangle). Significant results reported in bold.
	NMDS 2	MaxFeedH	BeakPC1	BeakPC2	MinRBF	MaxRBF	SkullL1	SkullL2	SkullL3	SkullL4	MuzzW	FaceH	OccH	ParaL	QuadDist	SnoutPos	DentH	d	MWAvgS	MWAvgP	MWAvgWidth	Mass
NMDS 2		0.0006785	0.013195	6.2195e-06	5.9505e-09	0.26266	0.19311	0.26776	0.72043	0.0078173	0.0063655	0.0013892	0.02505	7.0278e-12	0.0001054	1.5108e-05	0.00056983	0.015794	0.88071	0.012277	0.52362	1
MaxFeedH	0.45503		0.46862	0.061178	7.5516e-05	0.13973	0.063969	0.020558	0.0013507	0.028903	0.041214	0.47694	0.00011174	0.65669	0.55772	0.00094984	0.49442	9.6248e-07	0.10208	0.81533	0.1391	0.1815
BeakPC1	-0.22151	0.11429		0.34301	0.010733	0.043725	0.00014788	0.0001188	0.013766	0.10427	1.2294e-07	2.7546e-07	0.04271	0.16446	0.58894	0.22056	0.0013652	0.73598	0.59973	0.046133	0.97209	0.58329
BeakPC2	0.40386	0.29524	0.084746		0.0014054	0.64269	0.84558	0.95824	0.10288	0.00093403	0.4499	0.11764	0.14029	7.6874e-06	0.00012939	0.0011839	0.1641	0.0075515	0.42101	0.0086925	0.97209	0.0060899
MinRBF	0.63171	0.64211	-0.32874	0.41149		0.41474	0.089201	0.14945	0.8206	0.043974	0.016878	0.00029335	0.37317	0.0011236	0.090352	0.006095	0.010882	0.0023073	0.72903	0.1815	0.96053	0.47666
MaxRBF	0.098361	0.20615	0.2058	0.047343	0.089744		0.12131	0.1193	0.45206	0.0016831	0.40158	0.015116	0.042349	0.53932	0.95688	0.03755	0.27128	0.14063	0.74093	0.70702	0.87738	0.62109
SkullL1	-0.1071	0.27723	0.34222	-0.017565	-0.19231	0.14235		6.4909e-28	3.8766e-19	0.025287	0.76803	4.9809e-15	7.8786e-10	0.11235	0.063441	0.0036869	1.4314e-14	9.8996e-09	0.46832	0.018138	0.90688	0.4994
SkullL2	-0.089847	0.33055	0.34396	-0.0046797	-0.16081	0.14178	0.90132		8.3226e-19	0.052609	0.57882	1.5948e-15	2.909e-10	0.11675	0.19543	0.0048671	5.0944e-14	1.0591e-09	0.2254	0.036265	0.94728	0.95634
SkullL3	0.029015	0.45743	0.22216	0.14709	0.025659	0.068446	0.74722	0.72879		7.7529e-05	0.5965	8.7203e-10	1.5441e-11	0.61883	0.47044	7.9018e-06	1.1662e-09	1.0793e-14	0.85982	0.13212	0.5078	0.083265
SkullL4	0.21102	0.29256	-0.14651	0.29848	0.22165	-0.27583	0.18551	0.1583	0.32278		0.00027625	0.76733	0.010117	0.038821	0.56933	0.0025116	0.10691	7.7571e-05	0.28476	0.24064	0.78153	0.10426
MuzzW	0.22803	0.29818	-0.4727	0.067529	0.27844	-0.07857	-0.024848	-0.046395	0.04496	0.30635		0.059019	0.64077	0.84699	0.17696	0.0017203	0.73951	0.028496	0.81139	0.036196	0.57765	0.2224
FaceH	-0.25185	0.095238	0.45933	-0.13985	-0.39316	0.21335	0.64417	0.6461	0.49707	-0.023473	-0.1578		3.1341e-07	0.0020763	0.085542	0.16393	7.2625e-14	0.00043353	0.15398	0.00024121	0.38821	0.62109
OccH	0.20586	0.57822	0.2068	0.15049	0.11268	0.20962	0.59992	0.60243	0.63799	0.23856	0.045059	0.46997		0.79287	0.91603	4.9276e-05	0.00088845	1.5779e-08	0.29917	0.92226	0.19437	0.41058
ParaL	-0.60742	-0.063439	0.13867	-0.44622	-0.38552	-0.060555	0.14872	0.14411	0.045283	-0.18465	-0.018255	0.27275	-0.024596		4.7181e-08	0.0011803	8.2976e-05	0.57293	0.59212	0.17496	0.59212	0.50888
QuadDist	-0.32931	0.080115	0.050616	-0.35853	-0.19442	0.0051152	0.16588	0.11369	0.06338	-0.048719	0.1196	0.14601	0.0098766	0.5018		0.39473	0.014934	0.64216	0.25232	0.37777	0.15826	0.71871
SnoutPos	0.35611	0.48276	-0.10948	0.28981	0.31032	0.19292	0.24081	0.23172	0.37341	0.25061	0.26407	0.11455	0.39196	-0.30088	-0.076062		0.048101	4.0704e-07	0.65525	0.091661	0.51898	0.031624
DentH	-0.2926	0.095385	0.31248	-0.13579	-0.28021	0.097451	0.68759	0.66118	0.52976	0.13804	0.030265	0.63547	0.33916	0.38408	0.22578	0.17664		0.001012	0.50063	0.0015658	0.66298	0.62109
d	0.20497	0.66953	0.033262	0.26354	0.33089	0.12939	0.51233	0.53568	0.67875	0.33834	0.19937	0.29882	0.57023	-0.054438	-0.042693	0.45273	0.28144		0.21143	0.76546	0.73596	0.016886
MWAvgS	-0.019704	-0.38182	0.087719	0.1345	-0.066667	-0.046154	-0.10351	-0.16923	-0.024653	0.14324	-0.035715	-0.18719	-0.16842	-0.082251	0.17132	-0.065217	-0.090186	-0.16733		0.027606	9.5529e-05	0.88062
MWAvgP	0.3288	-0.054545	-0.33333	0.4386	0.25714	-0.052469	-0.33723	-0.29231	-0.2102	0.15712	0.31349	-0.48208	-0.015831	-0.20824	-0.132	0.24638	-0.42344	-0.039947	0.28925		0.48604	0.098521
MWAvgWidth	0.083744	0.34545	-0.005848	-0.005848	-0.0095238	-0.021538	-0.016695	0.0092308	-0.09245	-0.037135	0.083334	0.1133	0.21053	0.082251	-0.21116	-0.094203	-0.058356	-0.045153	-0.51232	-0.091472		0.6523
Mass	0	0.25714	0.12121	0.60606	0.14286	-0.088235	0.14194	0.010989	0.33333	0.28998	0.25641	-0.088235	0.18182	0.1326	0.066667	0.45162	0.088235	0.42647	0.047619	-0.52381	-0.14286

## Sheet: Kendall's tau, k = 3
Kendall's tau statistics for k = 3, p-values (upper triangle), tau statistic (lower triangle). Significant results reported in bold.
	NMDS1	MaxFeedH	BeakPC1	BeakPC2	MinRBF	MaxRBF	SkullL1	SkullL2	SkullL3	SkullL4	MuzzW	FaceH	OccH	ParaL	QuadDist	SnoutPos	DentH	d	MWAvgS	MWAvgP	MWAvgWidth	Mass
NMDS1		0.020093	6.9061e-06	0.88648	0.62028	1.0892e-07	9.6985e-22	3.5396e-25	1.7101e-15	0.88879	0.48457	4.5598e-20	2.5412e-14	0.073707	0.388	0.00027686	1.0812e-07	1.016e-14	0.15202	0.13272	0.83979	0.98578
MaxFeedH	0.43689		0.70067	0.0094901	3.2741e-06	0.10443	0.0072455	0.0073152	0.00098074	0.0035123	0.041989	0.58497	2.938e-05	0.0063215	0.59584	1.1825e-05	0.80875	3.9729e-05	0.53989	0.97424	0.42813	0.12406
BeakPC1	0.54841	0.089181		0.51894	0.093956	0.0015683	1.4223e-06	5.6521e-07	0.00048424	0.10429	6.8962e-07	3.0039e-08	0.0062401	0.0017142	0.29121	0.64395	0.0010477	0.028444	0.84716	0.20711	0.56466	0.94001
BeakPC2	-0.018991	0.5519	0.085647		0.003995	0.26981	0.55472	0.48402	0.063522	0.00099703	0.43987	0.15925	0.20273	1.2361e-05	0.00037166	0.00037155	0.12614	0.020128	0.22479	0.00082711	0.98666	0.037078
MinRBF	-0.07972	0.84178	-0.31137	0.50992		0.032534	0.6126	0.78553	0.59613	0.15716	0.046256	0.091159	0.19987	0.0012551	0.46616	0.007181	0.063113	0.0024506	0.75823	0.51413	0.5371	0.92236
MaxRBF	0.61844	0.32571	0.45306	0.16614	0.33869		1.6275e-05	1.3415e-06	0.00027518	0.048079	0.61291	2.4099e-06	4.6792e-06	0.63675	0.54836	0.0018092	0.022067	1.9234e-07	0.17492	0.30388	0.71382	0.63694
SkullL1	0.86495	0.54434	0.58493	0.079164	-0.084828	0.54162		1.6508e-56	2.2551e-35	0.025348	0.87989	4.398e-19	7.6319e-16	0.059857	0.076441	0.0002888	1.9129e-16	1.927e-17	0.26697	0.097826	0.99575	0.086585
SkullL2	0.88959	0.52293	0.59813	0.092904	-0.045017	0.59036	0.98835		5.5684e-33	0.09476	0.59228	4.3997e-20	7.6185e-17	0.063797	0.15588	0.00039078	2.2366e-15	1.3334e-19	0.15788	0.092126	0.8794	0.14607
SkullL3	0.77673	0.61857	0.44378	0.24525	0.088768	0.46424	0.95284	0.9399		0.00018289	0.44814	2.1141e-12	8.5275e-15	0.40517	0.33071	1.0227e-05	2.7164e-12	4.1568e-23	0.33987	0.10189	0.83971	0.069414
SkullL4	0.016536	0.53279	-0.21547	0.42106	0.22795	-0.25417	0.27109	0.20127	0.43275		0.00014853	0.74269	0.036903	0.0011418	0.32086	0.0012321	0.070204	0.0052157	0.28124	0.5043	0.93693	0.079692
MuzzW	-0.086867	0.41819	-0.59447	0.10249	0.33435	-0.07041	0.018961	-0.066607	0.095724	0.45028		0.094454	0.63219	0.071139	0.2384	0.00057069	0.37919	0.15908	0.49307	0.14692	0.16364	0.098312
FaceH	0.82857	0.10782	0.6474	-0.18563	-0.26727	0.56226	0.83546	0.84103	0.71657	-0.038809	-0.20599		3.8682e-11	0.00023032	0.08118	0.19057	2.9267e-13	8.849e-09	0.056795	0.0029248	0.44107	0.88543
OccH	0.81355	0.75666	0.39742	0.19134	0.23668	0.62387	0.86305	0.86834	0.83433	0.28213	0.068646	0.74683		0.94246	0.93123	1.1193e-05	0.00043264	8.9293e-14	0.069441	0.55088	0.061179	0.37368
ParaL	0.2326	-0.53092	0.4408	-0.58548	-0.52335	0.069168	0.25777	0.24939	0.1124	-0.41325	-0.24989	0.45839	0.010057		2.8922e-09	0.0030379	7.6324e-07	0.80129	0.38385	0.05622	0.67456	0.43456
QuadDist	0.10887	-0.10684	0.14628	-0.46695	-0.12359	0.08431	0.23246	0.18395	0.12666	-0.12608	0.15454	0.21792	0.012024	0.69457		0.43897	0.0012415	0.89335	0.77174	0.23684	0.042932	0.30717
SnoutPos	0.42458	0.76792	-0.061429	0.44816	0.42912	0.41134	0.42634	0.41507	0.51038	0.38385	0.41287	0.15947	0.57283	-0.39249	-0.10269		0.10193	1.4628e-07	0.98539	0.03594	0.77916	0.054232
DentH	0.60272	0.049891	0.44983	-0.21921	-0.29659	0.29513	0.8354	0.81127	0.74836	0.22783	0.1187	0.75715	0.4977	0.63417	0.42439	0.21503		2.063e-06	0.17754	0.0091629	0.75081	0.21424
d	0.78488	0.70535	0.31318	0.33112	0.46046	0.60889	0.84919	0.86813	0.90133	0.34518	0.18902	0.64097	0.84429	-0.036125	-0.018328	0.62189	0.55383		0.16486	0.22012	0.82285	0.030476
MWAvgS	-0.27292	-0.20775	0.047411	0.29219	-0.086862	-0.2744	-0.23082	-0.2852	-0.19496	0.21095	-0.1505	-0.35766	-0.41418	-0.19526	0.063997	-0.0039483	-0.26229	-0.26989		0.0043654	0.00031372	0.72743
MWAvgP	-0.2859	0.011067	-0.30313	0.701	0.18289	-0.2097	-0.33857	-0.33715	-0.32798	0.13164	0.31224	-0.53278	-0.14182	-0.4128	-0.25682	0.43006	-0.48339	-0.23926	0.51373		0.33605	0.065287
MWAvgWidth	0.039253	0.26658	-0.14104	0.0041145	0.17317	0.075533	-0.0011219	0.031287	-0.041702	-0.015667	0.30044	0.1488	0.42587	-0.094857	-0.42553	-0.060411	-0.062821	0.04431	-0.6222	-0.18524		0.18202
Mass	0.0046789	0.41494	0.024398	0.60515	-0.02872	-0.12344	0.49347	0.40938	0.48114	0.43666	0.47824	-0.037814	0.28248	0.22728	0.27253	0.54474	0.31754	0.52499	0.1627	-0.72494	-0.5695
Kendall's tau statistics for k = 3, p-values (upper triangle), tau statistic (lower triangle). Significant results reported in bold.
	NMDS2	MaxFeedH	BeakPC1	BeakPC2	MinRBF	MaxRBF	SkullL1	SkullL2	SkullL3	SkullL4	MuzzW	FaceH	OccH	ParaL	QuadDist	SnoutPos	DentH	d	MWAvgS	MWAvgP	MWAvgWidth	Mass
NMDS2		0.024307	0.078557	3.8998e-05	5.1113e-06	0.23707	0.0055372	0.013515	0.4093	0.38547	0.36121	0.00049982	0.17791	2.7845e-13	4.1063e-07	0.0040485	1.6141e-06	0.28311	0.62576	0.033376	0.36791	0.62109
MaxFeedH	-0.30159		0.46862	0.061178	7.5516e-05	0.13973	0.063969	0.020558	0.0013507	0.028903	0.041214	0.47694	0.00011174	0.65669	0.55772	0.00094984	0.49442	9.6248e-07	0.10208	0.81533	0.1391	0.1815
BeakPC1	0.15722	0.11429		0.34301	0.010733	0.043725	0.00014788	0.0001188	0.013766	0.10427	1.2294e-07	2.7546e-07	0.04271	0.16446	0.58894	0.22056	0.0013652	0.73598	0.59973	0.046133	0.97209	0.58329
BeakPC2	-0.36762	0.29524	0.084746		0.0014054	0.64269	0.84558	0.95824	0.10288	0.00093403	0.4499	0.11764	0.14029	7.6874e-06	0.00012939	0.0011839	0.1641	0.0075515	0.42101	0.0086925	0.97209	0.0060899
MinRBF	-0.49512	0.64211	-0.32874	0.41149		0.41474	0.089201	0.14945	0.8206	0.043974	0.016878	0.00029335	0.37317	0.0011236	0.090352	0.006095	0.010882	0.0023073	0.72903	0.1815	0.96053	0.47666
MaxRBF	-0.10383	0.20615	0.2058	0.047343	0.089744		0.12131	0.1193	0.45206	0.0016831	0.40158	0.015116	0.042349	0.53932	0.95688	0.03755	0.27128	0.14063	0.74093	0.70702	0.87738	0.62109
SkullL1	0.22829	0.27723	0.34222	-0.017565	-0.19231	0.14235		6.4909e-28	3.8766e-19	0.025287	0.76803	4.9809e-15	7.8786e-10	0.11235	0.063441	0.0036869	1.4314e-14	9.8996e-09	0.46832	0.018138	0.90688	0.4994
SkullL2	0.20024	0.33055	0.34396	-0.0046797	-0.16081	0.14178	0.90132		8.3226e-19	0.052609	0.57882	1.5948e-15	2.909e-10	0.11675	0.19543	0.0048671	5.0944e-14	1.0591e-09	0.2254	0.036265	0.94728	0.95634
SkullL3	0.066895	0.45743	0.22216	0.14709	0.025659	0.068446	0.74722	0.72879		7.7529e-05	0.5965	8.7203e-10	1.5441e-11	0.61883	0.47044	7.9018e-06	1.1662e-09	1.0793e-14	0.85982	0.13212	0.5078	0.083265
SkullL4	-0.068851	0.29256	-0.14651	0.29848	0.22165	-0.27583	0.18551	0.1583	0.32278		0.00027625	0.76733	0.010117	0.038821	0.56933	0.0025116	0.10691	7.7571e-05	0.28476	0.24064	0.78153	0.10426
MuzzW	-0.076312	0.29818	-0.4727	0.067529	0.27844	-0.07857	-0.024848	-0.046395	0.04496	0.30635		0.059019	0.64077	0.84699	0.17696	0.0017203	0.73951	0.028496	0.81139	0.036196	0.57765	0.2224
FaceH	0.27422	0.095238	0.45933	-0.13985	-0.39316	0.21335	0.64417	0.6461	0.49707	-0.023473	-0.1578		3.1341e-07	0.0020763	0.085542	0.16393	7.2625e-14	0.00043353	0.15398	0.00024121	0.38821	0.62109
OccH	-0.12378	0.57822	0.2068	0.15049	0.11268	0.20962	0.59992	0.60243	0.63799	0.23856	0.045059	0.46997		0.79287	0.91603	4.9276e-05	0.00088845	1.5779e-08	0.29917	0.92226	0.19437	0.41058
ParaL	0.64704	-0.063439	0.13867	-0.44622	-0.38552	-0.060555	0.14872	0.14411	0.045283	-0.18465	-0.018255	0.27275	-0.024596		4.7181e-08	0.0011803	8.2976e-05	0.57293	0.59212	0.17496	0.59212	0.50888
QuadDist	0.43004	0.080115	0.050616	-0.35853	-0.19442	0.0051152	0.16588	0.11369	0.06338	-0.048719	0.1196	0.14601	0.0098766	0.5018		0.39473	0.014934	0.64216	0.25232	0.37777	0.15826	0.71871
SnoutPos	-0.23655	0.48276	-0.10948	0.28981	0.31032	0.19292	0.24081	0.23172	0.37341	0.25061	0.26407	0.11455	0.39196	-0.30088	-0.076062		0.048101	4.0704e-07	0.65525	0.091661	0.51898	0.031624
DentH	0.40733	0.095385	0.31248	-0.13579	-0.28021	0.097451	0.68759	0.66118	0.52976	0.13804	0.030265	0.63547	0.33916	0.38408	0.22578	0.17664		0.001012	0.50063	0.0015658	0.66298	0.62109
d	-0.091151	0.66953	0.033262	0.26354	0.33089	0.12939	0.51233	0.53568	0.67875	0.33834	0.19937	0.29882	0.57023	-0.054438	-0.042693	0.45273	0.28144		0.21143	0.76546	0.73596	0.016886
MWAvgS	0.064039	-0.38182	0.087719	0.1345	-0.066667	-0.046154	-0.10351	-0.16923	-0.024653	0.14324	-0.035715	-0.18719	-0.16842	-0.082251	0.17132	-0.065217	-0.090186	-0.16733		0.027606	9.5529e-05	0.88062
MWAvgP	-0.27936	-0.054545	-0.33333	0.4386	0.25714	-0.052469	-0.33723	-0.29231	-0.2102	0.15712	0.31349	-0.48208	-0.015831	-0.20824	-0.132	0.24638	-0.42344	-0.039947	0.28925		0.48604	0.098521
MWAvgWidth	-0.11823	0.34545	-0.005848	-0.005848	-0.0095238	-0.021538	-0.016695	0.0092308	-0.09245	-0.037135	0.083334	0.1133	0.21053	0.082251	-0.21116	-0.094203	-0.058356	-0.045153	-0.51232	-0.091472		0.6523
Mass	0.088235	0.25714	0.12121	0.60606	0.14286	-0.088235	0.14194	0.010989	0.33333	0.28998	0.25641	-0.088235	0.18182	0.1326	0.066667	0.45162	0.088235	0.42647	0.047619	-0.52381	-0.14286
Kendall's tau statistics for k = 3, p-values (upper triangle), tau statistic (lower triangle). Significant results reported in bold.
	NMDS3	MaxFeedH	BeakPC1	BeakPC2	MinRBF	MaxRBF	SkullL1	SkullL2	SkullL3	SkullL4	MuzzW	FaceH	OccH	ParaL	QuadDist	SnoutPos	DentH	d	MWAvgS	MWAvgP	MWAvgWidth	Mass
NMDS3		0.78209	0.095401	0.0097918	0.14425	0.20874	0.018315	0.026322	0.0005824	3.1887e-06	0.0011537	0.71406	0.20185	0.00015088	0.0050206	0.0012963	0.1107	0.00032451	0.62576	0.073673	1	0.026121
MaxFeedH	-0.037037		0.46862	0.061178	7.5516e-05	0.13973	0.063969	0.020558	0.0013507	0.028903	0.041214	0.47694	0.00011174	0.65669	0.55772	0.00094984	0.49442	9.6248e-07	0.10208	0.81533	0.1391	0.1815
BeakPC1	0.14904	0.11429		0.34301	0.010733	0.043725	0.00014788	0.0001188	0.013766	0.10427	1.2294e-07	2.7546e-07	0.04271	0.16446	0.58894	0.22056	0.0013652	0.73598	0.59973	0.046133	0.97209	0.58329
BeakPC2	-0.23086	0.29524	0.084746		0.0014054	0.64269	0.84558	0.95824	0.10288	0.00093403	0.4499	0.11764	0.14029	7.6874e-06	0.00012939	0.0011839	0.1641	0.0075515	0.42101	0.0086925	0.97209	0.0060899
MinRBF	-0.15854	0.64211	-0.32874	0.41149		0.41474	0.089201	0.14945	0.8206	0.043974	0.016878	0.00029335	0.37317	0.0011236	0.090352	0.006095	0.010882	0.0023073	0.72903	0.1815	0.96053	0.47666
MaxRBF	0.11038	0.20615	0.2058	0.047343	0.089744		0.12131	0.1193	0.45206	0.0016831	0.40158	0.015116	0.042349	0.53932	0.95688	0.03755	0.27128	0.14063	0.74093	0.70702	0.87738	0.62109
SkullL1	-0.19415	0.27723	0.34222	-0.017565	-0.19231	0.14235		6.4909e-28	3.8766e-19	0.025287	0.76803	4.9809e-15	7.8786e-10	0.11235	0.063441	0.0036869	1.4314e-14	9.8996e-09	0.46832	0.018138	0.90688	0.4994
SkullL2	-0.1801	0.33055	0.34396	-0.0046797	-0.16081	0.14178	0.90132		8.3226e-19	0.052609	0.57882	1.5948e-15	2.909e-10	0.11675	0.19543	0.0048671	5.0944e-14	1.0591e-09	0.2254	0.036265	0.94728	0.95634
SkullL3	-0.27886	0.45743	0.22216	0.14709	0.025659	0.068446	0.74722	0.72879		7.7529e-05	0.5965	8.7203e-10	1.5441e-11	0.61883	0.47044	7.9018e-06	1.1662e-09	1.0793e-14	0.85982	0.13212	0.5078	0.083265
SkullL4	-0.36956	0.29256	-0.14651	0.29848	0.22165	-0.27583	0.18551	0.1583	0.32278		0.00027625	0.76733	0.010117	0.038821	0.56933	0.0025116	0.10691	7.7571e-05	0.28476	0.24064	0.78153	0.10426
MuzzW	-0.27164	0.29818	-0.4727	0.067529	0.27844	-0.07857	-0.024848	-0.046395	0.04496	0.30635		0.059019	0.64077	0.84699	0.17696	0.0017203	0.73951	0.028496	0.81139	0.036196	0.57765	0.2224
FaceH	0.028865	0.095238	0.45933	-0.13985	-0.39316	0.21335	0.64417	0.6461	0.49707	-0.023473	-0.1578		3.1341e-07	0.0020763	0.085542	0.16393	7.2625e-14	0.00043353	0.15398	0.00024121	0.38821	0.62109
OccH	-0.11726	0.57822	0.2068	0.15049	0.11268	0.20962	0.59992	0.60243	0.63799	0.23856	0.045059	0.46997		0.79287	0.91603	4.9276e-05	0.00088845	1.5779e-08	0.29917	0.92226	0.19437	0.41058
ParaL	0.33569	-0.063439	0.13867	-0.44622	-0.38552	-0.060555	0.14872	0.14411	0.045283	-0.18465	-0.018255	0.27275	-0.024596		4.7181e-08	0.0011803	8.2976e-05	0.57293	0.59212	0.17496	0.59212	0.50888
QuadDist	0.23826	0.080115	0.050616	-0.35853	-0.19442	0.0051152	0.16588	0.11369	0.06338	-0.048719	0.1196	0.14601	0.0098766	0.5018		0.39473	0.014934	0.64216	0.25232	0.37777	0.15826	0.71871
SnoutPos	-0.26473	0.48276	-0.10948	0.28981	0.31032	0.19292	0.24081	0.23172	0.37341	0.25061	0.26407	0.11455	0.39196	-0.30088	-0.076062		0.048101	4.0704e-07	0.65525	0.091661	0.51898	0.031624
DentH	-0.13545	0.095385	0.31248	-0.13579	-0.28021	0.097451	0.68759	0.66118	0.52976	0.13804	0.030265	0.63547	0.33916	0.38408	0.22578	0.17664		0.001012	0.50063	0.0015658	0.66298	0.62109
d	-0.30528	0.66953	0.033262	0.26354	0.33089	0.12939	0.51233	0.53568	0.67875	0.33834	0.19937	0.29882	0.57023	-0.054438	-0.042693	0.45273	0.28144		0.21143	0.76546	0.73596	0.016886
MWAvgS	-0.064039	-0.38182	0.087719	0.1345	-0.066667	-0.046154	-0.10351	-0.16923	-0.024653	0.14324	-0.035715	-0.18719	-0.16842	-0.082251	0.17132	-0.065217	-0.090186	-0.16733		0.027606	9.5529e-05	0.88062
MWAvgP	-0.23486	-0.054545	-0.33333	0.4386	0.25714	-0.052469	-0.33723	-0.29231	-0.2102	0.15712	0.31349	-0.48208	-0.015831	-0.20824	-0.132	0.24638	-0.42344	-0.039947	0.28925		0.48604	0.098521
MWAvgWidth	0	0.34545	-0.005848	-0.005848	-0.0095238	-0.021538	-0.016695	0.0092308	-0.09245	-0.037135	0.083334	0.1133	0.21053	0.082251	-0.21116	-0.094203	-0.058356	-0.045153	-0.51232	-0.091472		0.6523
Mass	-0.39706	0.25714	0.12121	0.60606	0.14286	-0.088235	0.14194	0.010989	0.33333	0.28998	0.25641	-0.088235	0.18182	0.1326	0.066667	0.45162	0.088235	0.42647	0.047619	-0.52381	-0.14286

## Sheet: Kendall's tau, k = 4
Kendall's tau statistics for k = 4, p-values (upper triangle), tau statistic (lower triangle). Significant results reported in bold.
	NMDS1	MaxFeedH	BeakPC1	BeakPC2	MinRBF	MaxRBF	SkullL1	SkullL2	SkullL3	SkullL4	MuzzW	FaceH	OccH	ParaL	QuadDist	SnoutPos	DentH	d	MWAvgS	MWAvgP	MWAvgWidth	Mass
NMDS1		0.0017991	0.022473	0.88044	0.98208	0.0042026	7.6549e-11	5.9493e-11	2.9168e-11	0.51436	0.7117	1.691e-07	2.1711e-09	0.88315	0.9909	0.00015864	0.0032185	2.4386e-07	0.20212	0.23556	0.91039	0.36481
MaxFeedH	0.41799		0.46862	0.061178	7.5516e-05	0.13973	0.063969	0.020558	0.0013507	0.028903	0.041214	0.47694	0.00011174	0.65669	0.55772	0.00094984	0.49442	9.6248e-07	0.10208	0.81533	0.1391	0.1815
BeakPC1	0.20397	0.11429		0.34301	0.010733	0.043725	0.00014788	0.0001188	0.013766	0.10427	1.2294e-07	2.7546e-07	0.04271	0.16446	0.58894	0.22056	0.0013652	0.73598	0.59973	0.046133	0.97209	0.58329
BeakPC2	0.013442	0.29524	0.084746		0.0014054	0.64269	0.84558	0.95824	0.10288	0.00093403	0.4499	0.11764	0.14029	7.6874e-06	0.00012939	0.0011839	0.1641	0.0075515	0.42101	0.0086925	0.97209	0.0060899
MinRBF	0.002439	0.64211	-0.32874	0.41149		0.41474	0.089201	0.14945	0.8206	0.043974	0.016878	0.00029335	0.37317	0.0011236	0.090352	0.006095	0.010882	0.0023073	0.72903	0.1815	0.96053	0.47666
MaxRBF	0.25137	0.20615	0.2058	0.047343	0.089744		0.12131	0.1193	0.45206	0.0016831	0.40158	0.015116	0.042349	0.53932	0.95688	0.03755	0.27128	0.14063	0.74093	0.70702	0.87738	0.62109
SkullL1	0.53552	0.27723	0.34222	-0.017565	-0.19231	0.14235		6.4909e-28	3.8766e-19	0.025287	0.76803	4.9809e-15	7.8786e-10	0.11235	0.063441	0.0036869	1.4314e-14	9.8996e-09	0.46832	0.018138	0.90688	0.4994
SkullL2	0.53062	0.33055	0.34396	-0.0046797	-0.16081	0.14178	0.90132		8.3226e-19	0.052609	0.57882	1.5948e-15	2.909e-10	0.11675	0.19543	0.0048671	5.0944e-14	1.0591e-09	0.2254	0.036265	0.94728	0.95634
SkullL3	0.53919	0.45743	0.22216	0.14709	0.025659	0.068446	0.74722	0.72879		7.7529e-05	0.5965	8.7203e-10	1.5441e-11	0.61883	0.47044	7.9018e-06	1.1662e-09	1.0793e-14	0.85982	0.13212	0.5078	0.083265
SkullL4	0.051731	0.29256	-0.14651	0.29848	0.22165	-0.27583	0.18551	0.1583	0.32278		0.00027625	0.76733	0.010117	0.038821	0.56933	0.0025116	0.10691	7.7571e-05	0.28476	0.24064	0.78153	0.10426
MuzzW	-0.030888	0.29818	-0.4727	0.067529	0.27844	-0.07857	-0.024848	-0.046395	0.04496	0.30635		0.059019	0.64077	0.84699	0.17696	0.0017203	0.73951	0.028496	0.81139	0.036196	0.57765	0.2224
FaceH	0.41205	0.095238	0.45933	-0.13985	-0.39316	0.21335	0.64417	0.6461	0.49707	-0.023473	-0.1578		3.1341e-07	0.0020763	0.085542	0.16393	7.2625e-14	0.00043353	0.15398	0.00024121	0.38821	0.62109
OccH	0.54984	0.57822	0.2068	0.15049	0.11268	0.20962	0.59992	0.60243	0.63799	0.23856	0.045059	0.46997		0.79287	0.91603	4.9276e-05	0.00088845	1.5779e-08	0.29917	0.92226	0.19437	0.41058
ParaL	0.01302	-0.063439	0.13867	-0.44622	-0.38552	-0.060555	0.14872	0.14411	0.045283	-0.18465	-0.018255	0.27275	-0.024596		4.7181e-08	0.0011803	8.2976e-05	0.57293	0.59212	0.17496	0.59212	0.50888
QuadDist	0.00096855	0.080115	0.050616	-0.35853	-0.19442	0.0051152	0.16588	0.11369	0.06338	-0.048719	0.1196	0.14601	0.0098766	0.5018		0.39473	0.014934	0.64216	0.25232	0.37777	0.15826	0.71871
SnoutPos	0.31085	0.48276	-0.10948	0.28981	0.31032	0.19292	0.24081	0.23172	0.37341	0.25061	0.26407	0.11455	0.39196	-0.30088	-0.076062		0.048101	4.0704e-07	0.65525	0.091661	0.51898	0.031624
DentH	0.25018	0.095385	0.31248	-0.13579	-0.28021	0.097451	0.68759	0.66118	0.52976	0.13804	0.030265	0.63547	0.33916	0.38408	0.22578	0.17664		0.001012	0.50063	0.0015658	0.66298	0.62109
d	0.43839	0.66953	0.033262	0.26354	0.33089	0.12939	0.51233	0.53568	0.67875	0.33834	0.19937	0.29882	0.57023	-0.054438	-0.042693	0.45273	0.28144		0.21143	0.76546	0.73596	0.016886
MWAvgS	-0.16749	-0.38182	0.087719	0.1345	-0.066667	-0.046154	-0.10351	-0.16923	-0.024653	0.14324	-0.035715	-0.18719	-0.16842	-0.082251	0.17132	-0.065217	-0.090186	-0.16733		0.027606	9.5529e-05	0.88062
MWAvgP	-0.15575	-0.054545	-0.33333	0.4386	0.25714	-0.052469	-0.33723	-0.29231	-0.2102	0.15712	0.31349	-0.48208	-0.015831	-0.20824	-0.132	0.24638	-0.42344	-0.039947	0.28925		0.48604	0.098521
MWAvgWidth	-0.014778	0.34545	-0.005848	-0.005848	-0.0095238	-0.021538	-0.016695	0.0092308	-0.09245	-0.037135	0.083334	0.1133	0.21053	0.082251	-0.21116	-0.094203	-0.058356	-0.045153	-0.51232	-0.091472		0.6523
Mass	-0.16176	0.25714	0.12121	0.60606	0.14286	-0.088235	0.14194	0.010989	0.33333	0.28998	0.25641	-0.088235	0.18182	0.1326	0.066667	0.45162	0.088235	0.42647	0.047619	-0.52381	-0.14286
Kendall's tau statistics for k = 4, p-values (upper triangle), tau statistic (lower triangle). Significant results reported in bold.
	NMDS2	MaxFeedH	BeakPC1	BeakPC2	MinRBF	MaxRBF	SkullL1	SkullL2	SkullL3	SkullL4	MuzzW	FaceH	OccH	ParaL	QuadDist	SnoutPos	DentH	d	MWAvgS	MWAvgP	MWAvgWidth	Mass
NMDS2		1.5335e-06	0.052894	9.2393e-06	9.4559e-06	0.17155	0.046384	0.089319	0.35591	0.382	0.30183	0.0022392	0.36645	4.6227e-17	8.9381e-06	0.0015862	7.0038e-08	0.33946	0.73394	0.071575	0.6176	0.85081
MaxFeedH	0.77156		0.70067	0.0094901	3.2741e-06	0.10443	0.0072455	0.0073152	0.00098074	0.0035123	0.041989	0.58497	2.938e-05	0.0063215	0.59584	1.1825e-05	0.80875	3.9729e-05	0.53989	0.97424	0.42813	0.12406
BeakPC1	-0.25331	0.089181		0.51894	0.093956	0.0015683	1.4223e-06	5.6521e-07	0.00048424	0.10429	6.8962e-07	3.0039e-08	0.0062401	0.0017142	0.29121	0.64395	0.0010477	0.028444	0.84716	0.20711	0.56466	0.94001
BeakPC2	0.54207	0.5519	0.085647		0.003995	0.26981	0.55472	0.48402	0.063522	0.00099703	0.43987	0.15925	0.20273	1.2361e-05	0.00037166	0.00037155	0.12614	0.020128	0.22479	0.00082711	0.98666	0.037078
MinRBF	0.6317	0.84178	-0.31137	0.50992		0.032534	0.6126	0.78553	0.59613	0.15716	0.046256	0.091159	0.19987	0.0012551	0.46616	0.007181	0.063113	0.0024506	0.75823	0.51413	0.5371	0.92236
MaxRBF	0.17733	0.32571	0.45306	0.16614	0.33869		1.6275e-05	1.3415e-06	0.00027518	0.048079	0.61291	2.4099e-06	4.6792e-06	0.63675	0.54836	0.0018092	0.022067	1.9234e-07	0.17492	0.30388	0.71382	0.63694
SkullL1	-0.24065	0.54434	0.58493	0.079164	-0.084828	0.54162		1.6508e-56	2.2551e-35	0.025348	0.87989	4.398e-19	7.6319e-16	0.059857	0.076441	0.0002888	1.9129e-16	1.927e-17	0.26697	0.097826	0.99575	0.086585
SkullL2	-0.20313	0.52293	0.59813	0.092904	-0.045017	0.59036	0.98835		5.5684e-33	0.09476	0.59228	4.3997e-20	7.6185e-17	0.063797	0.15588	0.00039078	2.2366e-15	1.3334e-19	0.15788	0.092126	0.8794	0.14607
SkullL3	-0.1112	0.61857	0.44378	0.24525	0.088768	0.46424	0.95284	0.9399		0.00018289	0.44814	2.1141e-12	8.5275e-15	0.40517	0.33071	1.0227e-05	2.7164e-12	4.1568e-23	0.33987	0.10189	0.83971	0.069414
SkullL4	0.10311	0.53279	-0.21547	0.42106	0.22795	-0.25417	0.27109	0.20127	0.43275		0.00014853	0.74269	0.036903	0.0011418	0.32086	0.0012321	0.070204	0.0052157	0.28124	0.5043	0.93693	0.079692
MuzzW	0.12803	0.41819	-0.59447	0.10249	0.33435	-0.07041	0.018961	-0.066607	0.095724	0.45028		0.094454	0.63219	0.071139	0.2384	0.00057069	0.37919	0.15908	0.49307	0.14692	0.16364	0.098312
FaceH	-0.34769	0.10782	0.6474	-0.18563	-0.26727	0.56226	0.83546	0.84103	0.71657	-0.038809	-0.20599		3.8682e-11	0.00023032	0.08118	0.19057	2.9267e-13	8.849e-09	0.056795	0.0029248	0.44107	0.88543
OccH	0.123	0.75666	0.39742	0.19134	0.23668	0.62387	0.86305	0.86834	0.83433	0.28213	0.068646	0.74683		0.94246	0.93123	1.1193e-05	0.00043264	8.9293e-14	0.069441	0.55088	0.061179	0.37368
ParaL	-0.84035	-0.53092	0.4408	-0.58548	-0.52335	0.069168	0.25777	0.24939	0.1124	-0.41325	-0.24989	0.45839	0.010057		2.8922e-09	0.0030379	7.6324e-07	0.80129	0.38385	0.05622	0.67456	0.43456
QuadDist	-0.5202	-0.10684	0.14628	-0.46695	-0.12359	0.08431	0.23246	0.18395	0.12666	-0.12608	0.15454	0.21792	0.012024	0.69457		0.43897	0.0012415	0.89335	0.77174	0.23684	0.042932	0.30717
SnoutPos	0.37321	0.76792	-0.061429	0.44816	0.42912	0.41134	0.42634	0.41507	0.51038	0.38385	0.41287	0.15947	0.57283	-0.39249	-0.10269		0.10193	1.4628e-07	0.98539	0.03594	0.77916	0.054232
DentH	-0.60974	0.049891	0.44983	-0.21921	-0.29659	0.29513	0.8354	0.81127	0.74836	0.22783	0.1187	0.75715	0.4977	0.63417	0.42439	0.21503		2.063e-06	0.17754	0.0091629	0.75081	0.21424
d	0.12039	0.70535	0.31318	0.33112	0.46046	0.60889	0.84919	0.86813	0.90133	0.34518	0.18902	0.64097	0.84429	-0.036125	-0.018328	0.62189	0.55383		0.16486	0.22012	0.82285	0.030476
MWAvgS	0.065949	-0.20775	0.047411	0.29219	-0.086862	-0.2744	-0.23082	-0.2852	-0.19496	0.21095	-0.1505	-0.35766	-0.41418	-0.19526	0.063997	-0.0039483	-0.26229	-0.26989		0.0043654	0.00031372	0.72743
MWAvgP	0.3395	0.011067	-0.30313	0.701	0.18289	-0.2097	-0.33857	-0.33715	-0.32798	0.13164	0.31224	-0.53278	-0.14182	-0.4128	-0.25682	0.43006	-0.48339	-0.23926	0.51373		0.33605	0.065287
MWAvgWidth	0.096746	0.26658	-0.14104	0.0041145	0.17317	0.075533	-0.0011219	0.031287	-0.041702	-0.015667	0.30044	0.1488	0.42587	-0.094857	-0.42553	-0.060411	-0.062821	0.04431	-0.6222	-0.18524		0.18202
Mass	-0.049349	0.41494	0.024398	0.60515	-0.02872	-0.12344	0.49347	0.40938	0.48114	0.43666	0.47824	-0.037814	0.28248	0.22728	0.27253	0.54474	0.31754	0.52499	0.1627	-0.72494	-0.5695
Kendall's tau statistics for k = 4, p-values (upper triangle), tau statistic (lower triangle). Significant results reported in bold.
	NMDS3	MaxFeedH	BeakPC1	BeakPC2	MinRBF	MaxRBF	SkullL1	SkullL2	SkullL3	SkullL4	MuzzW	FaceH	OccH	ParaL	QuadDist	SnoutPos	DentH	d	MWAvgS	MWAvgP	MWAvgWidth	Mass
NMDS3		0.4528	0.080803	0.017604	0.19261	0.10302	0.033085	0.029134	0.000285	3.2451e-07	0.00091543	0.54546	0.23357	0.00047292	0.0076113	0.0083966	0.081393	0.00012066	0.49949	0.022717	0.91039	0.099413
MaxFeedH	-0.10053		0.46862	0.061178	7.5516e-05	0.13973	0.063969	0.020558	0.0013507	0.028903	0.041214	0.47694	0.00011174	0.65669	0.55772	0.00094984	0.49442	9.6248e-07	0.10208	0.81533	0.1391	0.1815
BeakPC1	0.15605	0.11429		0.34301	0.010733	0.043725	0.00014788	0.0001188	0.013766	0.10427	1.2294e-07	2.7546e-07	0.04271	0.16446	0.58894	0.22056	0.0013652	0.73598	0.59973	0.046133	0.97209	0.58329
BeakPC2	-0.21216	0.29524	0.084746		0.0014054	0.64269	0.84558	0.95824	0.10288	0.00093403	0.4499	0.11764	0.14029	7.6874e-06	0.00012939	0.0011839	0.1641	0.0075515	0.42101	0.0086925	0.97209	0.0060899
MinRBF	-0.14146	0.64211	-0.32874	0.41149		0.41474	0.089201	0.14945	0.8206	0.043974	0.016878	0.00029335	0.37317	0.0011236	0.090352	0.006095	0.010882	0.0023073	0.72903	0.1815	0.96053	0.47666
MaxRBF	0.14317	0.20615	0.2058	0.047343	0.089744		0.12131	0.1193	0.45206	0.0016831	0.40158	0.015116	0.042349	0.53932	0.95688	0.03755	0.27128	0.14063	0.74093	0.70702	0.87738	0.62109
SkullL1	-0.17538	0.27723	0.34222	-0.017565	-0.19231	0.14235		6.4909e-28	3.8766e-19	0.025287	0.76803	4.9809e-15	7.8786e-10	0.11235	0.063441	0.0036869	1.4314e-14	9.8996e-09	0.46832	0.018138	0.90688	0.4994
SkullL2	-0.17687	0.33055	0.34396	-0.0046797	-0.16081	0.14178	0.90132		8.3226e-19	0.052609	0.57882	1.5948e-15	2.909e-10	0.11675	0.19543	0.0048671	5.0944e-14	1.0591e-09	0.2254	0.036265	0.94728	0.95634
SkullL3	-0.29418	0.45743	0.22216	0.14709	0.025659	0.068446	0.74722	0.72879		7.7529e-05	0.5965	8.7203e-10	1.5441e-11	0.61883	0.47044	7.9018e-06	1.1662e-09	1.0793e-14	0.85982	0.13212	0.5078	0.083265
SkullL4	-0.40529	0.29256	-0.14651	0.29848	0.22165	-0.27583	0.18551	0.1583	0.32278		0.00027625	0.76733	0.010117	0.038821	0.56933	0.0025116	0.10691	7.7571e-05	0.28476	0.24064	0.78153	0.10426
MuzzW	-0.27709	0.29818	-0.4727	0.067529	0.27844	-0.07857	-0.024848	-0.046395	0.04496	0.30635		0.059019	0.64077	0.84699	0.17696	0.0017203	0.73951	0.028496	0.81139	0.036196	0.57765	0.2224
FaceH	0.047628	0.095238	0.45933	-0.13985	-0.39316	0.21335	0.64417	0.6461	0.49707	-0.023473	-0.1578		3.1341e-07	0.0020763	0.085542	0.16393	7.2625e-14	0.00043353	0.15398	0.00024121	0.38821	0.62109
OccH	-0.10945	0.57822	0.2068	0.15049	0.11268	0.20962	0.59992	0.60243	0.63799	0.23856	0.045059	0.46997		0.79287	0.91603	4.9276e-05	0.00088845	1.5779e-08	0.29917	0.92226	0.19437	0.41058
ParaL	0.30965	-0.063439	0.13867	-0.44622	-0.38552	-0.060555	0.14872	0.14411	0.045283	-0.18465	-0.018255	0.27275	-0.024596		4.7181e-08	0.0011803	8.2976e-05	0.57293	0.59212	0.17496	0.59212	0.50888
QuadDist	0.22664	0.080115	0.050616	-0.35853	-0.19442	0.0051152	0.16588	0.11369	0.06338	-0.048719	0.1196	0.14601	0.0098766	0.5018		0.39473	0.014934	0.64216	0.25232	0.37777	0.15826	0.71871
SnoutPos	-0.21691	0.48276	-0.10948	0.28981	0.31032	0.19292	0.24081	0.23172	0.37341	0.25061	0.26407	0.11455	0.39196	-0.30088	-0.076062		0.048101	4.0704e-07	0.65525	0.091661	0.51898	0.031624
DentH	-0.14799	0.095385	0.31248	-0.13579	-0.28021	0.097451	0.68759	0.66118	0.52976	0.13804	0.030265	0.63547	0.33916	0.38408	0.22578	0.17664		0.001012	0.50063	0.0015658	0.66298	0.62109
d	-0.3265	0.66953	0.033262	0.26354	0.33089	0.12939	0.51233	0.53568	0.67875	0.33834	0.19937	0.29882	0.57023	-0.054438	-0.042693	0.45273	0.28144		0.21143	0.76546	0.73596	0.016886
MWAvgS	-0.08867	-0.38182	0.087719	0.1345	-0.066667	-0.046154	-0.10351	-0.16923	-0.024653	0.14324	-0.035715	-0.18719	-0.16842	-0.082251	0.17132	-0.065217	-0.090186	-0.16733		0.027606	9.5529e-05	0.88062
MWAvgP	-0.29914	-0.054545	-0.33333	0.4386	0.25714	-0.052469	-0.33723	-0.29231	-0.2102	0.15712	0.31349	-0.48208	-0.015831	-0.20824	-0.132	0.24638	-0.42344	-0.039947	0.28925		0.48604	0.098521
MWAvgWidth	0.014778	0.34545	-0.005848	-0.005848	-0.0095238	-0.021538	-0.016695	0.0092308	-0.09245	-0.037135	0.083334	0.1133	0.21053	0.082251	-0.21116	-0.094203	-0.058356	-0.045153	-0.51232	-0.091472		0.6523
Mass	-0.29412	0.25714	0.12121	0.60606	0.14286	-0.088235	0.14194	0.010989	0.33333	0.28998	0.25641	-0.088235	0.18182	0.1326	0.066667	0.45162	0.088235	0.42647	0.047619	-0.52381	-0.14286
Kendall's tau statistics for k = 4, p-values (upper triangle), tau statistic (lower triangle). Significant results reported in bold.
	NMDS4	MaxFeedH	BeakPC1	BeakPC2	MinRBF	MaxRBF	SkullL1	SkullL2	SkullL3	SkullL4	MuzzW	FaceH	OccH	ParaL	QuadDist	SnoutPos	DentH	d	MWAvgS	MWAvgP	MWAvgWidth	Mass
NMDS4		0.004442	0.29241	0.80881	0.018339	0.80343	0.58615	0.7846	0.21035	0.1906	0.0070236	0.23372	1	0.26891	1.1281e-05	0.15817	0.56643	0.11834	0.65257	0.77762	0.091368	0.026121
MaxFeedH	0.38095		0.46862	0.061178	7.5516e-05	0.13973	0.063969	0.020558	0.0013507	0.028903	0.041214	0.47694	0.00011174	0.65669	0.55772	0.00094984	0.49442	9.6248e-07	0.10208	0.81533	0.1391	0.1815
BeakPC1	-0.094097	0.11429		0.34301	0.010733	0.043725	0.00014788	0.0001188	0.013766	0.10427	1.2294e-07	2.7546e-07	0.04271	0.16446	0.58894	0.22056	0.0013652	0.73598	0.59973	0.046133	0.97209	0.58329
BeakPC2	0.021625	0.29524	0.084746		0.0014054	0.64269	0.84558	0.95824	0.10288	0.00093403	0.4499	0.11764	0.14029	7.6874e-06	0.00012939	0.0011839	0.1641	0.0075515	0.42101	0.0086925	0.97209	0.0060899
MinRBF	0.2561	0.64211	-0.32874	0.41149		0.41474	0.089201	0.14945	0.8206	0.043974	0.016878	0.00029335	0.37317	0.0011236	0.090352	0.006095	0.010882	0.0023073	0.72903	0.1815	0.96053	0.47666
MaxRBF	0.021858	0.20615	0.2058	0.047343	0.089744		0.12131	0.1193	0.45206	0.0016831	0.40158	0.015116	0.042349	0.53932	0.95688	0.03755	0.27128	0.14063	0.74093	0.70702	0.87738	0.62109
SkullL1	0.044805	0.27723	0.34222	-0.017565	-0.19231	0.14235		6.4909e-28	3.8766e-19	0.025287	0.76803	4.9809e-15	7.8786e-10	0.11235	0.063441	0.0036869	1.4314e-14	9.8996e-09	0.46832	0.018138	0.90688	0.4994
SkullL2	0.02216	0.33055	0.34396	-0.0046797	-0.16081	0.14178	0.90132		8.3226e-19	0.052609	0.57882	1.5948e-15	2.909e-10	0.11675	0.19543	0.0048671	5.0944e-14	1.0591e-09	0.2254	0.036265	0.94728	0.95634
SkullL3	0.10155	0.45743	0.22216	0.14709	0.025659	0.068446	0.74722	0.72879		7.7529e-05	0.5965	8.7203e-10	1.5441e-11	0.61883	0.47044	7.9018e-06	1.1662e-09	1.0793e-14	0.85982	0.13212	0.5078	0.083265
SkullL4	0.10383	0.29256	-0.14651	0.29848	0.22165	-0.27583	0.18551	0.1583	0.32278		0.00027625	0.76733	0.010117	0.038821	0.56933	0.0025116	0.10691	7.7571e-05	0.28476	0.24064	0.78153	0.10426
MuzzW	0.2253	0.29818	-0.4727	0.067529	0.27844	-0.07857	-0.024848	-0.046395	0.04496	0.30635		0.059019	0.64077	0.84699	0.17696	0.0017203	0.73951	0.028496	0.81139	0.036196	0.57765	0.2224
FaceH	-0.093812	0.095238	0.45933	-0.13985	-0.39316	0.21335	0.64417	0.6461	0.49707	-0.023473	-0.1578		3.1341e-07	0.0020763	0.085542	0.16393	7.2625e-14	0.00043353	0.15398	0.00024121	0.38821	0.62109
OccH	0	0.57822	0.2068	0.15049	0.11268	0.20962	0.59992	0.60243	0.63799	0.23856	0.045059	0.46997		0.79287	0.91603	4.9276e-05	0.00088845	1.5779e-08	0.29917	0.92226	0.19437	0.41058
ParaL	0.097934	-0.063439	0.13867	-0.44622	-0.38552	-0.060555	0.14872	0.14411	0.045283	-0.18465	-0.018255	0.27275	-0.024596		4.7181e-08	0.0011803	8.2976e-05	0.57293	0.59212	0.17496	0.59212	0.50888
QuadDist	0.37289	0.080115	0.050616	-0.35853	-0.19442	0.0051152	0.16588	0.11369	0.06338	-0.048719	0.1196	0.14601	0.0098766	0.5018		0.39473	0.014934	0.64216	0.25232	0.37777	0.15826	0.71871
SnoutPos	0.11614	0.48276	-0.10948	0.28981	0.31032	0.19292	0.24081	0.23172	0.37341	0.25061	0.26407	0.11455	0.39196	-0.30088	-0.076062		0.048101	4.0704e-07	0.65525	0.091661	0.51898	0.031624
DentH	0.048687	0.095385	0.31248	-0.13579	-0.28021	0.097451	0.68759	0.66118	0.52976	0.13804	0.030265	0.63547	0.33916	0.38408	0.22578	0.17664		0.001012	0.50063	0.0015658	0.66298	0.62109
d	0.13263	0.66953	0.033262	0.26354	0.33089	0.12939	0.51233	0.53568	0.67875	0.33834	0.19937	0.29882	0.57023	-0.054438	-0.042693	0.45273	0.28144		0.21143	0.76546	0.73596	0.016886
MWAvgS	0.059113	-0.38182	0.087719	0.1345	-0.066667	-0.046154	-0.10351	-0.16923	-0.024653	0.14324	-0.035715	-0.18719	-0.16842	-0.082251	0.17132	-0.065217	-0.090186	-0.16733		0.027606	9.5529e-05	0.88062
MWAvgP	0.037083	-0.054545	-0.33333	0.4386	0.25714	-0.052469	-0.33723	-0.29231	-0.2102	0.15712	0.31349	-0.48208	-0.015831	-0.20824	-0.132	0.24638	-0.42344	-0.039947	0.28925		0.48604	0.098521
MWAvgWidth	-0.22167	0.34545	-0.005848	-0.005848	-0.0095238	-0.021538	-0.016695	0.0092308	-0.09245	-0.037135	0.083334	0.1133	0.21053	0.082251	-0.21116	-0.094203	-0.058356	-0.045153	-0.51232	-0.091472		0.6523
Mass	0.39706	0.25714	0.12121	0.60606	0.14286	-0.088235	0.14194	0.010989	0.33333	0.28998	0.25641	-0.088235	0.18182	0.1326	0.066667	0.45162	0.088235	0.42647	0.047619	-0.52381	-0.14286

## Sheet: btwn group comparisons, k = 2
Time-averaged comparisons. Significant results reported in bold.
Suborder/family level							Family/subfamily level								Genus level
PERMANOVA							PERMANOVA								PERMANOVA
Permutation N:	10000						Permutation N:	10000							Permutation N:	10000
Total sum of squares:	147200000						Total sum of squares:	147200000							Total sum of squares:	147200000
Within-group sum of squares:	52590000						Within-group sum of squares:	40290000							Within-group sum of squares:	35610000
F:	64.74						F:	36.61							F:	14.7
p (same):	9.999e-05						p (same):	9.999e-05							p (same):	9.999e-05
Pairwise comparisons, uncorrected (top), sequential Bonferroni (bottom). Note: differences in significance between tests reflect corrected α-values, not p-values.							Pairwise comparisons, uncorrected (top), sequential Bonferroni (bottom). Note: differences in significance between tests reflect corrected α-values, not p-values.								Pairwise comparisons, uncorrected (top), sequential Bonferroni (bottom). Note: differences in significance between tests reflect corrected α-values, not p-values.
	Ankylosauria	Ceratopsidae	Hadrosauridae					Ankylosauridae	Nodosauridae	Centrosaurinae	Chasmosaurinae	Hadrosaurinae	Lambeosaurinae			Euoplocephalus	Anodontosaurus	Edmontonia	Panoplosaurus	Centrosaurus	pachyrhinosaur	Styracosaurus	Chasmosaurus	Vagaceratops	Gryposaurus	Prosaurolophus	Corythosaurus	Lambeosaurus	Parasaurolophus
Ankylosauria		9.999e-05	9.999e-05				Ankylosauridae		0.0318	9.999e-05	0.0003	9.999e-05	9.999e-05		Euoplocephalus		0.3924	0.0183	1	0.0003	0.14	0.142	0.0011	0.14	0.0051	0.0011	0.0001	0.0001	0.1407
Ceratopsidae	9.999e-05		9.999e-05				Nodosauridae	0.0312		9.999e-05	9.999e-05	9.999e-05	9.999e-05		Anodontosaurus	0.3924		0.3338	0.3298	0.0166	0.3241	0.3249	0.0283	0.3235	0.0709	0.0267	0.0073	0.0076	0.3376
Hadrosauridae	9.999e-05	9.999e-05					Centrosaurinae	9.999e-05	9.999e-05		0.4973	9.999e-05	9.999e-05		Edmontonia	0.0183	0.3338		0.4981	0.0003	0.1669	0.1642	0.0007	0.1701	0.0081	0.0013	0.0001	0.0002	0.1663
							Chasmosaurinae	9.999e-05	0.0003	0.4973		9.999e-05	9.999e-05		Panoplosaurus	1	0.3298	0.4981		0.0922	1	1	0.1224	1	0.2081	0.1205	0.0711	0.0636	1
							Hadrosaurinae	9.999e-05	0.0002	9.999e-05	9.999e-05		0.0005		Centrosaurus	0.0003	0.0166	0.0003	0.0922		0.0965	0.0927	0.305	0.5479	0.0014	0.0001	0.0001	0.0001	0.095
							Lambeosaurinae	9.999e-05	9.999e-05	9.999e-05	9.999e-05	0.0003			pachyrhinosaur	0.14	0.3241	0.1669	1	0.0965		1	0.5059	1	0.204	0.1261	0.0661	0.0628	1
															Styracosaurus	0.142	0.3249	0.1642	1	0.0927	1		0.2448	1	0.1939	0.125	0.0737	0.0603	1
															Chasmosaurus	0.0011	0.0283	0.0007	0.1224	0.305	0.5059	0.2448		0.4984	0.0021	0.0005	0.0002	0.0001	0.1263
															Vagaceratops	0.14	0.3235	0.1701	1	0.5479	1	1	0.4984		0.8023	0.6253	0.0712	0.1233	1
															Gryposaurus	0.0051	0.0709	0.0081	0.2081	0.0014	0.204	0.1939	0.0021	0.8023		0.2846	0.0778	0.2227	1
															Prosaurolophus	0.0011	0.0267	0.0013	0.1205	0.0001	0.1261	0.125	0.0005	0.6253	0.2846		0.0002	0.0011	0.2353
															Corythosaurus	0.0001	0.0073	0.0001	0.0711	0.0001	0.0661	0.0737	0.0002	0.0712	0.0778	0.0002		0.6909	0.3303
															Lambeosaurus	0.0001	0.0076	0.0002	0.0636	0.0001	0.0628	0.0603	0.0001	0.1233	0.2227	0.0011	0.6909		0.6291
															Parasaurolophus	0.1407	0.3376	0.1663	1	0.095	1	1	0.1263	1	1	0.2353	0.3303	0.6291
MAZ-1 comparisons. Significant results reported in bold.
Suborder/family level							Family/subfamily level								Genus level
PERMANOVA							PERMANOVA								PERMANOVA
Permutation N:	10000						Permutation N:	10000							Permutation N:	10000
Total sum of squares:	69940000						Total sum of squares:	69940000							Total sum of squares:	69940000
Within-group sum of squares:	22890000						Within-group sum of squares:	18660000							Within-group sum of squares:	17580000
F:	38.04						F:	18.69							F:	11.54
p (same):	9.999e-05						p (same):	9.999e-05							p (same):	9.999e-05
Pairwise comparisons, uncorrected (top), sequential Bonferroni (bottom). Note: differences in significance between tests reflect corrected α-values, not p-values.							Pairwise comparisons, uncorrected (top), sequential Bonferroni (bottom). Note: differences in significance between tests reflect corrected α-values, not p-values.								Pairwise comparisons, uncorrected (top), sequential Bonferroni (bottom). Note: differences in significance between tests reflect corrected α-values, not p-values.
	Hadrosauridae	Ankylosauria	Ceratopsidae					Lambeosaurinae	Ankylosauridae	Nodosauridae	Centrosaurinae	Chasmosaurinae	Hadrosaurinae			Parasaurolophus	Lambeosaurus	Euoplocephalus	Corythosaurus	Edmontonia	Panoplosaurus	Centrosaurus	Chasmosaurus	Gryposaurus
Hadrosauridae		9.999e-05	9.999e-05				Lambeosaurinae		0.05589	9.999e-05	9.999e-05	9.999e-05	0.0331		Parasaurolophus		0.5781	1	0.3077	0.1979	1	0.1112	0.1983	0.7509
Ankylosauria	9.999e-05		0.0002				Ankylosauridae	0.05589		0.8362	0.108	0.1966	0.2533		Lambeosaurus	0.5781		0.144	0.7011	0.0044	0.1431	0.0007999	0.0039	0.1493
Ceratopsidae	9.999e-05	0.0002					Nodosauridae	9.999e-05	0.8362		0.0007999	0.008799	0.0169		Euoplocephalus	1	0.144		0.07439	0.6026	1	0.1114	0.1991	0.252
							Centrosaurinae	9.999e-05	0.108	0.0007999		0.08539	0.005799		Corythosaurus	0.3077	0.7011	0.07439		0.0007999	0.07499	9.999e-05	0.0006999	0.0382
							Chasmosaurinae	9.999e-05	0.1966	0.008799	0.08539		0.029		Edmontonia	0.1979	0.0044	0.6026	0.0007999		0.5988	0.0016	0.0304	0.0304
							Hadrosaurinae	0.0331	0.2533	0.0169	0.005799	0.029			Panoplosaurus	1	0.1431	1	0.07499	0.5988		0.1111	0.2015	0.2499
															Centrosaurus	0.1112	0.0007999	0.1114	9.999e-05	0.0016	0.1111		0.08399	0.007499
															Chasmosaurus	0.1983	0.0039	0.1991	0.0006999	0.0304	0.2015	0.08399		0.0266
															Gryposaurus	0.7509	0.1493	0.252	0.0382	0.0304	0.2499	0.007499	0.0266
MAZ-2 comparisons. Significant results reported in bold.
Suborder/family level							Family/subfamily level								Genus level
PERMANOVA							PERMANOVA								PERMANOVA
Permutation N:	10000						Permutation N:	10000							Permutation N:	10000
Total sum of squares:	36560000						Total sum of squares:	36560000							Total sum of squares:	36560000
Within-group sum of squares:	18410000						Within-group sum of squares:	12530000							Within-group sum of squares:	11240000
F:	7.393						F:	6.233							F:	5.404
p (same):	9.999e-05						p (same):	9.999e-05							p (same):	0.0002
. Note: differences in significance between tests reflect corrected α-values, not p-values.Pairwise comparisons, uncorrected (top), sequential Bonferroni (bottom)							Pairwise comparisons, uncorrected (top), sequential Bonferroni (bottom). Note: differences in significance between tests reflect corrected α-values, not p-values.								Pairwise comparisons, uncorrected (top), sequential Bonferroni (bottom). Note: differences in significance between tests reflect corrected α-values, not p-values.
	Hadrosauridae	Ceratopsidae	Ankylosauria					Lambeosaurinae	Hadrosaurinae	Centrosaurinae	Chasmosaurinae	Ankylosauridae				Lambeosaurus	Prosaurolophus	Styracosaurus	pachyrhinosaur	Chasmosaurus	Euoplocephalus
Hadrosauridae		0.0003	0.07509				Lambeosaurinae		0.027	0.0376	0.0129	0.1431			Lambeosaurus		0.0229	0.1479	0.1455	0.0126	0.1391
Ceratopsidae	0.0003		0.1701				Hadrosaurinae	0.027		0.0342	0.0136	0.1397			Prosaurolophus	0.0229		0.1415	0.1372	0.0123	0.1469
Ankylosauria	0.07509	0.1701					Centrosaurinae	0.0376	0.0342		0.8969	0.3282			Styracosaurus	0.1479	0.1415		1	0.7525	1
							Chasmosaurinae	0.0129	0.0136	0.8969		0.248			pachyrhinosaur	0.1455	0.1372	1		0.2506	1
							Ankylosauridae	0.1431	0.1397	0.3282	0.248				Chasmosaurus	0.0126	0.0123	0.7525	0.2506		0.2481
															Euoplocephalus	0.1391	0.1469	1	1	0.2481

## Sheet: btwn group comparisons, k = 3
Time-averaged comparisons. Significant results reported in bold.
Suborder/family level							Family/subfamily level								Genus level
PERMANOVA							PERMANOVA								PERMANOVA
Permutation N:	10000						Permutation N:	10000							Permutation N:	10000
Total sum of squares:	228300000						Total sum of squares:	228300000							Total sum of squares:	228300000
Within-group sum of squares:	104800000						Within-group sum of squares:	82640000							Within-group sum of squares:	72280000
F:	42.45						F:	24.33							F:	10.13
p (same):	9.999e-05						p (same):	9.999e-05							p (same):	9.999e-05
Pairwise comparisons, uncorrected (top), sequential Bonferroni (bottom). Note: differences in significance between tests reflect corrected α-values, not p-values.							Pairwise comparisons, uncorrected (top), sequential Bonferroni (bottom). Note: differences in significance between tests reflect corrected α-values, not p-values.								Pairwise comparisons, uncorrected (top), sequential Bonferroni (bottom). Note: differences in significance between tests reflect corrected α-values, not p-values.
	Ankylosauria	Ceratopsidae	Hadrosauridae					Ankylosauridae	Nodosauridae	Centrosaurinae	Chasmosaurinae	Hadrosaurinae	Lambeosaurinae			Euoplocephalus	Anodontosaurus	Edmontonia	Panoplosaurus	Centrosaurus	pachyrhinosaur	Styracosaurus	Chasmosaurus	Vagaceratops	Gryposaurus	Prosaurolophus	Corythosaurus	Lambeosaurus	Parasaurolophus
Ankylosauria		9.999e-05	9.999e-05				Ankylosauridae		0.0253	9.999e-05	0.0003	9.999e-05	9.999e-05		Euoplocephalus		0.6382	0.0253	0.5585	0.0002	0.1388	0.145	0.0007999	0.1494	0.005499	0.0008999	9.999e-05	9.999e-05	0.1403
Ceratopsidae	9.999e-05		9.999e-05				Nodosauridae	0.0253		9.999e-05	0.0003	0.0003	9.999e-05		Anodontosaurus	0.6382		0.2854	0.3405	0.0142	0.324	0.3255	0.0306	0.3324	0.06469	0.0272	0.009399	0.008699	0.3326
Hadrosauridae	9.999e-05	9.999e-05					Centrosaurinae	9.999e-05	9.999e-05		0.06339	9.999e-05	9.999e-05		Edmontonia	0.0253	0.2854		0.3316	0.0005999	0.1645	0.1614	0.0009999	0.1619	0.007899	0.0012	9.999e-05	0.0003	0.1666
							Chasmosaurinae	0.0003	0.0003	0.06339		9.999e-05	9.999e-05		Panoplosaurus	0.5585	0.3405	0.3316		0.08809	1	1	0.1282	1	0.1971	0.1244	0.07409	0.06169	1
							Hadrosaurinae	9.999e-05	0.0003	9.999e-05	9.999e-05		9.999e-05		Centrosaurus	0.0002	0.0142	0.0005999	0.08809		0.09159	0.2712	0.0153	0.2761	0.0009999	9.999e-05	9.999e-05	9.999e-05	0.08699
							Lambeosaurinae	9.999e-05	9.999e-05	9.999e-05	9.999e-05	9.999e-05			pachyrhinosaur	0.1388	0.324	0.1645	1	0.09159		1	0.4998	1	0.2032	0.3815	0.06639	0.06679	1
															Styracosaurus	0.145	0.3255	0.1614	1	0.2712	1		0.3758	1	0.196	0.1192	0.06889	0.06049	1
															Chasmosaurus	0.0007999	0.0306	0.0009999	0.1282	0.0153	0.4998	0.3758		0.4997	0.0026	0.0013	9.999e-05	9.999e-05	0.1232
															Vagaceratops	0.1494	0.3324	0.1619	1	0.2761	1	1	0.4997		0.8084	0.6187	0.06659	0.1918	1
															Gryposaurus	0.005499	0.06469	0.007899	0.1971	0.0009999	0.2032	0.196	0.0026	0.8084		0.4127	0.0403	0.2938	1
															Prosaurolophus	0.0008999	0.0272	0.0012	0.1244	9.999e-05	0.3815	0.1192	0.0013	0.6187	0.4127		0.0004	0.0015	0.1226
															Corythosaurus	9.999e-05	0.009399	9.999e-05	0.07409	9.999e-05	0.06639	0.06889	9.999e-05	0.06659	0.0403	0.0004		0.3865	0.3414
															Lambeosaurus	9.999e-05	0.008699	0.0003	0.06169	9.999e-05	0.06679	0.06049	9.999e-05	0.1918	0.2938	0.0015	0.3865		0.6828
															Parasaurolophus	0.1403	0.3326	0.1666	1	0.08699	1	1	0.1232	1	1	0.1226	0.3414	0.6828
MAZ-1 comparisons. Significant results reported in bold.
Suborder/family level							Family/subfamily level								Genus level
PERMANOVA							PERMANOVA								PERMANOVA
Permutation N:	10000						Permutation N:	10000							Permutation N:	10000
Total sum of squares:	114400000						Total sum of squares:	114400000							Total sum of squares:	114400000
Within-group sum of squares:	50870000						Within-group sum of squares:	39860000							Within-group sum of squares:	37840000
F:	23.1						F:	12.72							F:	7.841
p (same):	9.999e-05						p (same):	9.999e-05							p (same):	9.999e-05
Pairwise comparisons, uncorrected (top), sequential Bonferroni (bottom). Note: differences in significance between tests reflect corrected α-values, not p-values.							Pairwise comparisons, uncorrected (top), sequential Bonferroni (bottom). Note: differences in significance between tests reflect corrected α-values, not p-values.								Pairwise comparisons, uncorrected (top), sequential Bonferroni (bottom). Note: differences in significance between tests reflect corrected α-values, not p-values.
	Hadrosauridae	Ankylosauria	Ceratopsidae					Lambeosaurinae	Ankylosauridae	Nodosauridae	Centrosaurinae	Chasmosaurinae	Hadrosaurinae			Parasaurolophus	Lambeosaurus	Euoplocephalus	Corythosaurus	Edmontonia	Panoplosaurus	Centrosaurus	Chasmosaurus	Gryposaurus
Hadrosauridae		9.999e-05	9.999e-05				Lambeosaurinae		0.0491	9.999e-05	9.999e-05	0.0002	0.0146		Parasaurolophus		0.8596	1	0.5279	0.1992	1	0.1058	0.1995	0.7493
Ankylosauria	9.999e-05		0.0002				Ankylosauridae	0.0491		0.1665	0.1083	0.1946	0.2573		Lambeosaurus	0.8596		0.1448	0.7632	0.008599	0.1454	0.0005	0.0046	0.1426
Ceratopsidae	9.999e-05	0.0002					Nodosauridae	9.999e-05	0.1665		0.0004	0.008599	0.0166		Euoplocephalus	1	0.1448		0.07399	0.2037	1	0.1091	0.1988	0.247
							Centrosaurinae	9.999e-05	0.1083	0.0004		0.0442	0.006299		Corythosaurus	0.5279	0.7632	0.07399		0.0005	0.07279	9.999e-05	0.0011	0.0142
							Chasmosaurinae	0.0002	0.1946	0.008599	0.0442		0.05279		Edmontonia	0.1992	0.008599	0.2037	0.0005		0.6003	0.0028	0.0302	0.0288
							Hadrosaurinae	0.0146	0.2573	0.0166	0.006299	0.05279			Panoplosaurus	1	0.1454	1	0.07279	0.6003		0.1095	0.2047	0.2524
															Centrosaurus	0.1058	0.0005	0.1091	9.999e-05	0.0028	0.1095		0.0417	0.006099
															Chasmosaurus	0.1995	0.0046	0.1988	0.0011	0.0302	0.2047	0.0417		0.05099
															Gryposaurus	0.7493	0.1426	0.247	0.0142	0.0288	0.2524	0.006099	0.05099
MAZ-2 comparisons. Significant results reported in bold.
Suborder/family level							Family/subfamily level								Genus level
PERMANOVA							PERMANOVA								PERMANOVA
Permutation N:	10000						Permutation N:	10000							Permutation N:	10000
Total sum of squares:	51680000						Total sum of squares:	51680000							Total sum of squares:	51680000
Within-group sum of squares:	30280000						Within-group sum of squares:	24610000							Within-group sum of squares:	22080000
F:	5.3						F:	3.576							F:	3.218
p (same):	9.999e-05						p (same):	0.0002							p (same):	0.0007999
Pairwise comparisons, uncorrected (top), sequential Bonferroni (bottom). Note: differences in significance between tests reflect corrected α-values, not p-values.							Pairwise comparisons, uncorrected (top), sequential Bonferroni (bottom). Note: differences in significance between tests reflect corrected α-values, not p-values.								Pairwise comparisons, uncorrected (top), sequential Bonferroni (bottom). Note: differences in significance between tests reflect corrected α-values, not p-values.
	Hadrosauridae	Ceratopsidae	Ankylosauria					Lambeosaurinae	Hadrosaurinae	Centrosaurinae	Chasmosaurinae	Ankylosauridae				Lambeosaurus	Prosaurolophus	Styracosaurus	pachyrhinosaur	Chasmosaurus	Euoplocephalus
Hadrosauridae		0.0002	0.07669				Lambeosaurinae		0.0464	0.07499	0.0111	0.1397			Lambeosaurus		0.0458	0.1369	0.1447	0.0117	0.1399
Ceratopsidae	0.0002		0.171				Hadrosaurinae	0.0464		0.0374	0.0224	0.1506			Prosaurolophus	0.0458		0.1408	0.2896	0.0247	0.147
Ankylosauria	0.07669	0.171					Centrosaurinae	0.07499	0.0374		1	0.3353			Styracosaurus	0.1369	0.1408		1	0.7584	1
							Chasmosaurinae	0.0111	0.0224	1		0.2496			pachyrhinosaur	0.1447	0.2896	1		0.758	1
							Ankylosauridae	0.1397	0.1506	0.3353	0.2496				Chasmosaurus	0.0117	0.0247	0.7584	0.758		0.2483
															Euoplocephalus	0.1399	0.147	1	1	0.2483

## Sheet: btwn group comparisons, k = 4
Time-averaged comparisons. Significant results reported in bold.
Suborder/family level					Family/subfamily level								Genus level
PERMANOVA					PERMANOVA								PERMANOVA
Permutation N:	10000				Permutation N:	10000							Permutation N:	10000
Total sum of squares:	254100000				Total sum of squares:	254100000							Total sum of squares:	254100000
Within-group sum of squares:	133200000				Within-group sum of squares:	110200000							Within-group sum of squares:	96360000
F:	32.7				F:	18.02							F:	7.683
p (same):	9.999e-05				p (same):	9.999e-05							p (same):	9.999e-05
Pairwise comparisons, uncorrected (top), sequential Bonferroni (bottom). Note: differences in significance between tests reflect corrected α-values, not p-values.					Pairwise comparisons, uncorrected (top), sequential Bonferroni (bottom). Note: differences in significance between tests reflect corrected α-values, not p-values.								Pairwise comparisons, uncorrected (top), sequential Bonferroni (bottom). Note: differences in significance between tests reflect corrected α-values, not p-values.
	Ankylosauria	Ceratopsidae	Hadrosauridae			Ankylosauridae	Nodosauridae	Centrosaurinae	Chasmosaurinae	Hadrosaurinae	Lambeosaurinae			Euoplocephalus	Anodontosaurus	Edmontonia	Panoplosaurus	Centrosaurus	pachyrhinosaur	Styracosaurus	Chasmosaurus	Vagaceratops	Gryposaurus	Prosaurolophus	Corythosaurus	Lambeosaurus	Parasaurolophus
Ankylosauria		9.999e-05	9.999e-05		Ankylosauridae		0.05129	9.999e-05	0.0005	9.999e-05	9.999e-05		Euoplocephalus		0.7509	0.035	0.7167	0.0003	0.1484	0.1398	0.0011	0.1489	0.006399	0.0004	0.0002	9.999e-05	0.142
Ceratopsidae	9.999e-05		9.999e-05		Nodosauridae	0.05129		9.999e-05	0.0003	9.999e-05	9.999e-05		Anodontosaurus	0.7509		0.2969	0.3332	0.0124	0.3337	0.3357	0.0261	0.3282	0.06729	0.0287	0.007799	0.008099	0.3304
Hadrosauridae	9.999e-05	9.999e-05			Centrosaurinae	9.999e-05	9.999e-05		0.0357	9.999e-05	9.999e-05		Edmontonia	0.035	0.2969		0.3305	0.0005	0.1712	0.162	0.0008999	0.1644	0.007599	0.0014	0.0002	9.999e-05	0.1632
					Chasmosaurinae	0.0005	0.0003	0.0357		0.0002	9.999e-05		Panoplosaurus	0.7167	0.3332	0.3305		0.08779	1	1	0.1255	1	0.4062	0.1239	0.06609	0.06369	1
					Hadrosaurinae	9.999e-05	9.999e-05	9.999e-05	0.0002		9.999e-05		Centrosaurus	0.0003	0.0124	0.0005	0.08779		0.1808	0.1823	0.0231	0.3661	0.0044	0.0002	9.999e-05	9.999e-05	0.08859
					Lambeosaurinae	9.999e-05	9.999e-05	9.999e-05	9.999e-05	9.999e-05			pachyrhinosaur	0.1484	0.3337	0.1712	1	0.1808		1	0.2486	1	0.3989	0.122	0.06369	0.06149	1
													Styracosaurus	0.1398	0.3357	0.162	1	0.1823	1		0.4942	1	0.2041	0.1255	0.06949	0.06429	1
													Chasmosaurus	0.0011	0.0261	0.0008999	0.1255	0.0231	0.2486	0.4942		0.4992	0.006099	0.0006999	9.999e-05	9.999e-05	0.1241
													Vagaceratops	0.1489	0.3282	0.1644	1	0.3661	1	1	0.4992		0.7983	0.6253	0.06969	0.188	1
													Gryposaurus	0.006399	0.06729	0.007599	0.4062	0.0044	0.3989	0.2041	0.006099	0.7983		0.3717	0.1687	0.4932	1
													Prosaurolophus	0.0004	0.0287	0.0014	0.1239	0.0002	0.122	0.1255	0.0006999	0.6253	0.3717		0.0004	0.0005	0.253
													Corythosaurus	0.0002	0.007799	0.0002	0.06609	9.999e-05	0.06369	0.06949	9.999e-05	0.06969	0.1687	0.0004		0.3349	0.5347
													Lambeosaurus	9.999e-05	0.008099	9.999e-05	0.06369	9.999e-05	0.06149	0.06429	9.999e-05	0.188	0.4932	0.0005	0.3349		0.6287
													Parasaurolophus	0.142	0.3304	0.1632	1	0.08859	1	1	0.1241	1	1	0.253	0.5347	0.6287
MAZ-1 comparisons. Significant results reported in bold.
Suborder/family level					Family/subfamily level								Family/subfamily level
PERMANOVA					PERMANOVA								PERMANOVA
Permutation N:	10000				Permutation N:	10000							Permutation N:	10000
Total sum of squares:	129400000				Total sum of squares:	129400000							Total sum of squares:	129400000
Within-group sum of squares:	66120000				Within-group sum of squares:	55680000							Within-group sum of squares:	52840000
F:	17.7				F:	8.999							F:	5.613
p (same):	9.999e-05				p (same):	9.999e-05							p (same):	9.999e-05
Pairwise comparisons, uncorrected (top), sequential Bonferroni (bottom). Note: differences in significance between tests reflect corrected α-values, not p-values.					Pairwise comparisons, uncorrected (top), sequential Bonferroni (bottom). Note: differences in significance between tests reflect corrected α-values, not p-values.								Pairwise comparisons, uncorrected (top), sequential Bonferroni (bottom). Note: differences in significance between tests reflect corrected α-values, not p-values.
	Hadrosauridae	Ankylosauria	Ceratopsidae			Lambeosaurinae	Ankylosauridae	Nodosauridae	Centrosaurinae	Chasmosaurinae	Hadrosaurinae			Parasaurolophus	Lambeosaurus	Euoplocephalus	Corythosaurus	Edmontonia	Panoplosaurus	Centrosaurus	Chasmosaurus	Gryposaurus
Hadrosauridae		9.999e-05	9.999e-05		Lambeosaurinae		0.0464	9.999e-05	9.999e-05	0.0002	0.05319		Parasaurolophus		0.8539	1	0.5292	0.2023	1	0.1092	0.2077	0.755
Ankylosauria	9.999e-05		0.0002		Ankylosauridae	0.0464		0.3315	0.1076	0.1961	0.7458		Lambeosaurus	0.8539		0.1421	0.7648	0.0105	0.1418	0.0008999	0.005699	0.2714
Ceratopsidae	9.999e-05	0.0002			Nodosauridae	9.999e-05	0.3315		0.0005999	0.008499	0.0164		Euoplocephalus	1	0.1421		0.08379	0.4037	1	0.117	0.2051	0.7432
					Centrosaurinae	9.999e-05	0.1076	0.0005999		0.0496	0.0133		Corythosaurus	0.5292	0.7648	0.08379		0.0005999	0.07689	9.999e-05	0.0005999	0.05389
					Chasmosaurinae	0.0002	0.1961	0.008499	0.0496		0.08429		Edmontonia	0.2023	0.0105	0.4037	0.0005999		0.6047	0.0027	0.0291	0.0305
					Hadrosaurinae	0.05319	0.7458	0.0164	0.0133	0.08429			Panoplosaurus	1	0.1418	1	0.07689	0.6047		0.1023	0.2041	0.7515
													Centrosaurus	0.1092	0.0008999	0.117	9.999e-05	0.0027	0.1023		0.05039	0.0131
													Chasmosaurus	0.2077	0.005699	0.2051	0.0005999	0.0291	0.2041	0.05039		0.08269
													Gryposaurus	0.755	0.2714	0.7432	0.05389	0.0305	0.7515	0.0131	0.08269
MAZ-2 comparisons. Significant results reported in bold.
Suborder/family level					Family/subfamily level								Family/subfamily level
PERMANOVA					PERMANOVA								PERMANOVA
Permutation N:	10000				Permutation N:		10000						Permutation N:	10000
Total sum of squares:	58290000				Total sum of squares:		58290000						Total sum of squares:	58290000
Within-group sum of squares:	40440000				Within-group sum of squares:		33680000						Within-group sum of squares:	28370000
F:	3.31				F:		2.375						F:	2.531
p (same):	9.999e-05				p (same):		0.0048						p (same):	0.0011
Pairwise comparisons, uncorrected (top), sequential Bonferroni (bottom). Note: differences in significance between tests reflect corrected α-values, not p-values.					Pairwise comparisons, uncorrected (top), sequential Bonferroni (bottom). Note: differences in significance between tests reflect corrected α-values, not p-values.								Pairwise comparisons, uncorrected (top), sequential Bonferroni (bottom). Note: differences in significance between tests reflect corrected α-values, not p-values.
	Hadrosauridae	Ceratopsidae	Ankylosauria			Lambeosaurinae	Hadrosaurinae	Centrosaurinae	Chasmosaurinae	Ankylosauridae				Lambeosaurus	Prosaurolophus	Styracosaurus	pachyrhinosaur	Chasmosaurus	Euoplocephalus
Hadrosauridae		0.0006999	0.07829		Lambeosaurinae		0.0477	0.07299	0.0116	0.1398			Lambeosaurus		0.0441	0.1435	0.1439	0.0129	0.1456
Ceratopsidae	0.0006999		0.1717		Hadrosaurinae	0.0477		0.11	0.0397	0.1393			Prosaurolophus	0.0441		0.1409	0.1395	0.0366	0.1428
Ankylosauria	0.07829	0.1717			Centrosaurinae	0.07299	0.11		1	1			Styracosaurus	0.1435	0.1409		1	0.7452	1
					Chasmosaurinae	0.0116	0.0397	1		0.2474			pachyrhinosaur	0.1439	0.1395	1		0.5063	1
					Ankylosauridae	0.1398	0.1393	1	0.2474				Chasmosaurus	0.0129	0.0366	0.7452	0.5063		0.2566
													Euoplocephalus	0.1456	0.1428	1	1	0.2566

## Sheet: temporal comparisons
Temporal comparisons between MAZs 1 and 2. Significant results in bold.
k = 2	Ankylosauridae	Nodosauridae	Centrosaurinae	Chasmosaurinae	Hadrosaurinae	Lambeosaurinae
Permutation N:	n too low	n too low	10000	10000	10000	10000
Total sum of squares:			4286000	2353000	7373000	18580000
Within-group sum of squares:			3692000	1360000	7120000	18430000
F:			1.287	3.651	0.2492	0.1873
p (same):			0.3848	0.0267	0.6938	0.8083
k = 3	Ankylosauridae	Nodosauridae	Centrosaurinae	Chasmosaurinae	Hadrosaurinae	Lambeosaurinae
Permutation N:			10000	10000	10000	10000
Total sum of squares:			10680000	5133000	14020000	36780000
Within-group sum of squares:			8080000	5053000	13870000	35820000
F:			2.574	0.0791	0.07652	0.6181
p (same):			0.09269	0.9744	0.913	0.5624
k = 4	Ankylosauridae	Nodosauridae	Centrosaurinae	Chasmosaurinae	Hadrosaurinae	Lambeosaurinae
Permutation N:			10000	10000	10000	10000
Total sum of squares:			17130000	8324000	19240000	44660000
Within-group sum of squares:			15700000	8151000	18970000	43520000
F:			0.7307	0.1063	0.1023	0.6032
p (same):			0.5283	0.9718	0.9534	0.6181
