# Supplementary material for: Competition structured a Late Cretaceous megaherbivorous dinosaur assemblage
Source: Sci Rep. 2019 Oct 28;9:15447. doi: 10.1038/s41598-019-51709-5 (PMC6817909; doi:10.1038/s41598-019-51709-5)
Supplement: Supplementary file 2 — Dataset S2 [file 41598_2019_51709_MOESM2_ESM.xlsx]

## Sheet: Z-scores
Z-score transformed data used in ordination analyses
Specimen	Family	Subfamily	Genus	MAZ	zMaxFeedH	zBeakPC1	zBeakPC2	zMinRBF	zMaxRBF	zSL1	zSL2	zSL3	zSL4	zBW	zCH	zOccH	zPPB	zQD	zSP	zMD	zJCP	zMWAvgS	zMWAvgP	zMWAvgWidth	zMass
AMNH 5337	Ankylosauria	Ankylosauridae	Euoplocephalus		-0.931183	-1.67292	-1.1555		-2.2742	-1.71139	-1.66041	-1.53892	-0.134065	0.761686	-1.31084	-1.33595	-0.0378084	0.0430242	-0.854667	-0.764527	-2.33935
AMNH 5403	Ankylosauria	Ankylosauridae	Euoplocephalus		-0.902145	-1.37616	-0.390053				-1.64265	-1.30866	0.585682	1.90952	-1.63205	-1.63013	0.0939111	0.161523	-0.82388	-1.25846	-2.16872
AMNH 5405	Ankylosauria	Ankylosauridae	Euoplocephalus		-0.937028	-1.30173	-0.530972	-2.72409	-2.40147	-1.78137	-1.92669	-1.78525	-0.445307	0.646902	-1.50468	-1.24543	-0.169528	-0.265073	-0.808487	-1.32289	-2.42061	0.653933	0.64212	-0.436589
ROM 1930	Ankylosauria	Ankylosauridae	Euoplocephalus		-0.990474	-1.76752	-0.840651			-1.76679	-1.83438	-1.44789	0.0604609	1.33561	-0.895481	-1.35858	-0.235387	-0.0873245	-0.408259
UALVP 31	Ankylosauria	Ankylosauridae	Euoplocephalus	2		-1.88094	-1.64932		-2.55122	-1.73763	-1.66751	-1.84951	1.03309	0.692815	-1.78158	-1.81117	-0.213434	0.0193244	-0.654553	-0.377968	-2.2256
TMP 1991.127.0001	Ankylosauria	Ankylosauridae	Euoplocephalus	1		-1.79867	-0.502457			-2.04963	-2.04385	-2.17617	-0.639834	0.187766	-1.92558	-1.47173	-0.45492	-0.774617	-0.931634
TMP 1997.132.0001	Ankylosauria	Ankylosauridae	Anodontosaurus			-1.66684	-0.898411		-1.75484	-1.69098	-1.83083	-1.52821	-0.425855	0.417334	-1.55452	-1.51699	-0.110986	0.149673	-0.7777	-0.936331	-2.03059
NHMUK R4947	Ankylosauria	Ankylosauridae	Anodontosaurus			-1.61876	-1.01344			-1.76679	-1.80242	-1.77454	-1.06779	0.417334	-1.3773	-1.42647	-0.271976	-0.205823	-0.947027
TMP 1998.074.0001	Ankylosauria	Nodosauridae	Edmontonia	1		-0.0554895	0.961678			-1.40523	-1.34087	-0.982001	1.03309	0.0500252	-1.54898	-1.17754	-0.125621	0.0785738	-1.22411
TMP 1998.098.0001	Ankylosauria	Nodosauridae	Edmontonia	1		-0.704724	0.339052		-2.07786	-1.18362	-1.36217	-0.971291	1.38324	0.23368	-1.54344			-0.039925	-0.562193	-0.89338	-1.65682
UALVP 16249	Ankylosauria	Nodosauridae	Edmontonia			-0.0872412	0.724853			-1.03783	-1.02843	-0.703541	1.20817	0.87647	-1.3773	-1.17754	-0.0890326	-0.122874	-0.947027
AMNH 5381	Ankylosauria	Nodosauridae	Edmontonia	1	-0.796398			-0.119398	-1.82644	-1.46938	-1.52549		1.03309	-0.455024	-1.62098	-1.29069	-0.0158551	-0.205823	-1.13175		-1.28306	0.448908	0.612393	-0.108848
CMN 2759	Ankylosauria	Nodosauridae	Panoplosaurus	1	-0.958585			-0.44032	-1.56445	-1.68223	-1.64265	-1.78525	-0.172971	-0.569808	-1.74282	-1.69802	-0.403696	-0.679818	-0.485226	-1.79535	-1.67307
ROM 1215	Ankylosauria	Nodosauridae	Edmontonia	1	-0.970161	0.138485	1.80568		-2.20781	-1.65016	-1.67461	-1.89771	-0.309139	-0.477981	-1.78712	-1.72065	-0.432967	-0.146574	-0.993207	-1.70945	-2.09559	2.27158	2.53727	-0.167396
AMNH 5351	Ceratopsidae	Centrosaurinae	Centrosaurus	1	-0.779301	0.3702	-1.98968	-1.18334	-0.269703	0.315123	0.448555	-0.221591	-1.82644	-0.546851	1.48038	-0.589176	0.715919	-0.573169	-1.45501	1.21122	-0.22676				-1.3696
CMN 348	Ceratopsidae	Centrosaurinae	Centrosaurus			0.915787	-0.673934	-0.222512	0.752641	0.816648	0.917213	0.624498	-0.134065	-1.44217	1.21455	0.655448	1.27939	0.564419	0.0535422	1.12531	0.504522
CMN 8795	Ceratopsidae	Centrosaurinae	Centrosaurus	1		0.48565	-0.92461	-1.36305	0.19443	0.472578	0.423702	0.0568686	-1.1067	-0.730506	0.649661	1.19856	1.57941	0.884365	-0.63916	0.738756	-0.421769
NHMUK R4859	Ceratopsidae	Centrosaurinae	Centrosaurus			1.58873	-1.25633			0.425925	0.363345	-0.0609414	-2.27385	-0.960073	0.98195	0.112339	1.51355	-0.561319	-1.25489
ROM 767	Ceratopsidae	Centrosaurinae	Centrosaurus	1	-0.826007	1.67129	-0.65895	-0.867341	1.17703	0.402598	0.381097	0.0193836	-1.28177	-1.25851	1.10933	0.112339	0.576882	-0.679818	-0.746913	0.287771	-0.129256	-0.173002	-0.774905	-0.189671
TMP 1997.085.0001	Ceratopsidae	Centrosaurinae	Centrosaurus	1		0.996478	-0.995189		0.62269	0.886629	0.707737	0.217519	-0.562023	0.486204	0.239839			3.28989	0.330623	1.64073	-0.486772	0.491963	-0.896293	-0.686338
UALVP 16248	Ceratopsidae	Centrosaurinae	Centrosaurus	1		1.44848	0.721666	-1.65156		-0.250551	-0.140817	-0.328691		-1.30443	0.98195	0.406523	0.635424	-0.395421	-0.977814	-0.120263	-0.876789	-0.0677561	-0.511318	0.840798
UALVP 11735	Ceratopsidae	Centrosaurinae	Centrosaurus	1		1.35241	-0.120832			0.0526965	-0.0272034	-0.617861	-2.07933	-0.110672	0.106923	-0.724953	1.65259	0.268172	-0.900847
USNM 8897	Ceratopsidae	Centrosaurinae	Centrosaurus	1		2.07304	-0.437821	-0.224654	0.203808	0.47841	0.334941	-0.162686	-1.06779	-1.16668	1.46377	0.56493	0.869592	-0.205823	-0.91624	0.416624	-0.210509
YPM 2015	Ceratopsidae	Centrosaurinae	Centrosaurus	1	-0.819609	0.790543	-1.48725	-0.252844	0.371569	0.542559	0.558619	0.153259	-0.581476	-0.523894	1.64099	0.813854	1.30134	0.919915	0.36141	0.652855	0.0738783				-0.316669
TMP 2002.076.0001	Ceratopsidae	Centrosaurinae	pachyrhinosaur	2	-0.674373	0.617603	-1.1999	-0.983567	0.467135	0.971188	0.736141	0.592368	0.449513	-0.615722	2.96461			0.860665	-1.25489	0.889085	-0.129256	0.047058	-0.84427	0.782233	-0.0454643
CMN 344	Ceratopsidae	Centrosaurinae	Styracosaurus	2	-0.772098			-0.613854	0.219736			-0.467921	-1.37903		0.74381	-0.543917	2.12824	1.9153		0.781707	0.147007	-0.58442	-1.05236	0.0531442	1.08051
CMN 2245	Ceratopsidae	Chasmosaurinae	Chasmosaurus	2	-0.786339			-0.348299	2.56779				0.64404		0.59428	0.632818	1.71845	0.825116		1.27564	0.0170008				-0.518309
CMN 2280	Ceratopsidae	Chasmosaurinae	Chasmosaurus	1		0.501585	-1.80046	-1.67941	0.0208643	0.595044	0.48406	0.142549	-0.717644	-1.14373	0.538898	0.406523	1.44038	0.694767	-0.0234247	0.781707	-0.389267
CMN 8801	Ceratopsidae	Chasmosaurinae	Chasmosaurus	1		1.28747	-0.433131			1.49896	1.57759	1.22426	0.799661	-1.12077	2.23357				-1.43961	1.68368		0.161872	-1.05236	-0.673293
ROM 839	Ceratopsidae	Chasmosaurinae	Chasmosaurus	2	-0.806173			-0.643175	0.302798		0.860406	0.506688	-1.53465		1.04287	-0.0460672	1.14767	-0.727218		1.4904	0.390767	-0.974788	-1.1356	-0.0328733	-0.651812
ROM 843	Ceratopsidae	Chasmosaurinae	Chasmosaurus	2	-0.713401				0.222713			0.779793	-0.795455		0.677352	-0.951248	2.72098	3.34914		1.79105	0.0982544	-0.239977	-0.636175	-1.17668	0.549892
TMP 1981.019.0175	Ceratopsidae	Chasmosaurinae	Chasmosaurus	1		0.98121	-1.52012			0.653361	0.895911	0.0782886	-0.75655	-1.16668	0.677352	0.202857	1.67454	1.33466	-1.31647
YPM 2016	Ceratopsidae	Chasmosaurinae	Chasmosaurus	1		0.832559	-0.616805			0.700014	0.8107	0.372814	-1.78754	-1.16668	-0.0647594	-0.272362	2.08434	1.51241	-1.10096
CMN 41357	Ceratopsidae	Chasmosaurinae	Vagaceratops		-0.657738	1.17533	-1.58527	-0.861143	0.253526	0.700014	0.878158		-0.367497	-0.638678	0.749348			1.09766	0.346016	0.395149	0.0657529	-1.40725	-0.42808	0.1755	-0.608748
CMN 2278	Hadrosauridae	Hadrosaurinae	Gryposaurus	1		-0.615737	-0.0125965	0.657165	-0.101198	1.24236	1.21545	1.82402	2.00572	1.9784	0.948721	2.01322	1.09644	0.836966	0.853998	1.89843	1.54457				1.7366
TMP 1980.022.0001	Hadrosauridae	Hadrosaurinae	Gryposaurus	1	0.995711	1.22558	2.18283	0.8503	-0.082293	-0.0172838	-0.0272034	0.335329	0.64404	-1.32738	-0.147832	0.700707	-0.557368	-0.869416	0.438376	-0.249116	0.423269				0.850497
TMP 1991.081.0001	Hadrosauridae	Hadrosaurinae	Gryposaurus					0.179183	1.95465	-0.133918	-0.24023	0.0461586	-1.30122		-0.0924501		-0.901302		1.11568	-0.292066	0.374517
ROM 873	Hadrosauridae	Hadrosaurinae	Gryposaurus	1		0.402726	1.70516	0.498343	-0.228916	1.2132	0.988222	1.92041	1.77229	1.12899	0.59428	0.5423	-0.711041	-0.679818	1.40816	1.14679	1.46331
CMN 2277	Hadrosauridae	Hadrosaurinae	Prosaurolophus	2		0.0838046	0.499555	-0.170386	0.0275628	1.25986	1.606	1.57769	1.072	-0.500938	0.494593			-0.146574	0.0381488	1.42597	0.975793
CMN 2870	Hadrosauridae	Hadrosaurinae	Prosaurolophus			-0.365396	-0.328835	-0.190239	-0.256157	1.28027	1.27226	1.72227	0.371703	1.58813	0.477979	0.451782	-0.0231729	0.979164	0.192083	1.34007	1.03267	-0.416983	-0.0985972	0.350231
ROM 787	Hadrosauridae	Hadrosaurinae	Prosaurolophus	2	0.869739	-0.270807	0.40465	0.406593	0.0684982	1.22487	1.17284	1.47059	1.38324	0.325507	0.561051	1.37959	-0.754947	-0.561319	0.561523	1.51187	1.25206	-0.153867	-0.219986	-0.206255	-1.14905
ROM 1928	Hadrosauridae	Hadrosaurinae	Prosaurolophus	2				0.491193	0.782114	0.466747	0.40595	0.603078	0.177177		-0.369357		-0.886667		0.469163	-0.0773117	0.862038	2.14242	0.976558	-1.8725
TMM 41262	Hadrosauridae	Hadrosaurinae	Prosaurolophus	2					-0.280123	0.326786	0.391748	0.731598	0.994187	-1.09781	-0.325052				1.51591	-0.292066	0.472021	1.731	-0.150621	-1.21448
TMP 1984.001.0001	Hadrosauridae	Hadrosaurinae	Prosaurolophus	2	1.59175	1.30383	1.35497		-0.0474607	1.84886	1.46398	1.97396	2.00572	2.20796	0.317373				1.97771	1.76958	1.62582				1.11249
USNM 12712	Hadrosauridae	Hadrosaurinae	Prosaurolophus	2		1.0404	0.822373	-0.856925	-0.501323	2.28623	1.81192	2.40236	2.00572	-0.500938	1.07056	1.538		-0.0873245	0.68467	1.08236	1.26831
CMN 8676	Hadrosauridae	Lambeosaurinae	Corythosaurus	1	0.599766	-0.209087	-0.226755	-0.0808975	-0.346513	-0.110591	-0.0698086	-0.135911	0.0604609	-0.248413	-0.424739	0.406523	-0.893985	0.623668	0.40759	-0.721576	-0.243011
CMN 8704	Hadrosauridae	Lambeosaurinae	Corythosaurus	1		-0.160039	0.258511		0.307263	0.0731074	-0.0982121	0.367459	-0.250781	-0.730506	0.212148	0.519671		-0.324322	0.49995	-0.614199	0.634528
CMN 34825	Hadrosauridae	Lambeosaurinae	Corythosaurus	1				2.23677	0.224499	-0.804562	-0.772795	-0.671411	-0.523118	-0.432067	-0.56873	-0.159215	-0.798854	-0.442821	0.0381488	-1.45174	-0.259262	-0.593988	-0.0465736	1.33986	-2.04342
ROM 776	Hadrosauridae	Lambeosaurinae	Corythosaurus	1		-0.544232	0.19194		0.0827884	0.431757	0.32074	0.603078	0.799661	1.56517	0.20661	0.859113	-0.754947	0.102274	0.930964	-0.635674	1.25206
ROM 777	Hadrosauridae	Lambeosaurinae	Corythosaurus	1		-0.389587	1.62939			0.583381	0.697086	0.581658	0.449513	0.486204	0.0903087			-0.679818	0.45377	-0.678625	0.699531
ROM 845	Hadrosauridae	Lambeosaurinae	Corythosaurus	1	1.1514	-1.13445	-0.0732403	0.851744	0.200087	0.274301	0.334941	0.196099	0.449513	1.56517	0.239839	0.293376	-0.498826	-0.00437534	1.19265	-0.356493	0.585776				-0.29041
ROM 868	Hadrosauridae	Lambeosaurinae	Corythosaurus	1					-0.523651	0.630034	0.64738	0.592368	0.916376	-0.638678	0.450288			-0.679818		-0.0773117	0.520773	-0.613123	-0.740222	-0.171869
ROM 871	Hadrosauridae	Lambeosaurinae	Corythosaurus	1					-0.421983				0.449513		0.261991	0.768595	-0.623228	-2.04255		0.4381	0.504522	-0.896058	-0.42808	1.91756
ROM 1933	Hadrosauridae	Lambeosaurinae	Corythosaurus	1		-0.311569	1.36298		0.742816	0.198489	0.256832	0.153259	-0.328592	-0.110672	-0.236442	0.0218213	-0.828125		1.42355	-0.46387	0.488272	0.30539	2.1731	-1.24484
ROM 1947	Hadrosauridae	Lambeosaurinae	Corythosaurus	1		0.611727	1.02793		0.356684	-0.804562	-0.616576	-0.832061	-0.873265	-0.822333	-1.33299	-0.38551	-1.29646		-1.10096	-1.70945	-1.46181	0.697672	0.473663	-0.65959
TMP 1980.040.0001	Hadrosauridae	Lambeosaurinae	Corythosaurus	1	1.18913			1.02103	-0.195721	-0.0464422	0.0935115	0.0461586	0.994187	1.31265	0.162305	1.06278	-0.0817148	1.37021	-0.238932	-0.335017	0.585776
TMP 1982.037.0001	Hadrosauridae	Lambeosaurinae	Corythosaurus	1		-0.129629	0.266639		0.447932	-0.3147	-0.176322	-0.0716514	0.177177	-0.363197	-0.336128	0.429153	-1.1062	-1.15381	0.130509	-1.02223	0.325764	1.96661	0.36528	-1.21377
TMP 1984.121.0001	Hadrosauridae	Lambeosaurinae	Corythosaurus		1.08593	-1.17235	-0.324556	0.74447	0.328252	0.271385	0.445005	0.351394	0.410608	1.45039	0.0958468	1.76429	-0.374425	0.44592	-0.516013	-0.270591	0.66703
TMP 1997.012.0232	Hadrosauridae	Lambeosaurinae	Corythosaurus							-0.717087	-0.879309	-0.682121	-1.26232		-0.657341				-0.177358	-1.27994	-0.389267	-0.397847	-0.14195	-0.0616942
CMN 351	Hadrosauridae	Lambeosaurinae	Lambeosaurus					-0.0686374	0.11777	0.560054	0.768095	0.528108	0.64404	-0.822333	0.306296				-0.885454	-0.377968	0.66703
CMN 2869	Hadrosauridae	Lambeosaurinae	Lambeosaurus			0.0503958	0.637225		-0.439697	0.0876867	0.0864107	-0.0288114	0.682945	-0.500938	0.0515417		-0.959844	0.00747454	-0.269719	-0.377968	-0.0480021	-1.15849	-0.719413	0.460748
CMN 8503	Hadrosauridae	Lambeosaurinae	Lambeosaurus	2		-0.0981221	0.7321	1.07797	1.25399	-0.664602	-0.513613	-0.494696	-1.32068	-1.09781	-0.452429	-0.0686968	-1.25255	-1.27231	-1.02399	-1.12961	-0.129256	-0.50405	-0.636175	0.0218798
CMN 8633	Hadrosauridae	Lambeosaurinae	Lambeosaurus	1		-1.2651	0.245942		0.414886	-0.72875	-0.552668	-0.489341	-0.600928	-0.133629	-0.596421	-0.294992	-0.981798	-1.15381	-0.115785	-0.871904	-0.291763	-1.42639	-0.497445	0.602918
CMN 8703	Hadrosauridae	Lambeosaurinae	Lambeosaurus	1	0.886183	0.187067	0.000901017		0.181778	0.5134	0.764544	0.517398	0.0410082	0.187766	0.649661	0.859113	-0.637864	-0.679818	-0.0696048	-0.163214	0.358266	-0.326088	0.573375	0.544971
CMN 8705	Hadrosauridae	Lambeosaurinae	Lambeosaurus	2				0.445132	0.0786204	0.495905	0.448555	0.667338	0.955282	0.00411166	0.428135	0.678077	-0.711041	-0.656118	0.130509	0.180394	1.00829
FMNH 1479	Hadrosauridae	Lambeosaurinae	Lambeosaurus	1		-1.17656	0.198515		0.00880691	0.571717	0.448555	0.528108	0.72185	1.70291	0.129076	0.587559	-0.828125	-0.679818	2.07007	-0.120263	0.293263
ROM 758	Hadrosauridae	Lambeosaurinae	Lambeosaurus	2		-0.0267543	-0.131561	0.887927	0.0425973	-1.48687	-1.27696	-1.44253	-1.22341	-1.64878	-1.16685	-0.634435	-0.857396	-1.24861	-0.654553	-1.94568	-1.12868
ROM 794	Hadrosauridae	Lambeosaurinae	Lambeosaurus	2		0.383226	1.69273	0.437783	1.16646	0.708762	0.885259	0.142549	0.254987	0.692815	0.428135	0.904373	-0.725676	-0.739068	2.83974	0.0515411	0.260762	-0.0267511	2.42579	0.0122849
ROM 869	Hadrosauridae	Lambeosaurinae	Lambeosaurus	1		-0.107887	0.845155	0.735061	-0.133053	-0.308868	0.00120015	-0.114491	0.605134	-0.868246	-0.374895		-1.12083	-0.798317	0.59231	-1.00076	0.293263
ROM 1218	Hadrosauridae	Lambeosaurinae	Lambeosaurus	2	1.11092	-0.189176	-0.461535		0.65127	0.577549	0.384647	0.763728	0.254987	1.01421	0.339525	1.04015	-0.498826	0.114123	1.63906	0.115968	0.350141				0.496356
TMP 1966.004.001	Hadrosauridae	Lambeosaurinae	Lambeosaurus		1.07094	0.831403	0.779497	0.396347	0.753981	0.297628	0.370446	0.292489	0.177177	-0.27137	0.151228		-0.959844	-1.55671	0.930964	0.0944921	0.504522				0.62522
TMP 1981.037.0001	Hadrosauridae	Lambeosaurinae	Lambeosaurus	1		-0.580401	0.77665	0.353583	1.30222	0.472578	0.682884	0.619143	-0.250781	1.15195	0.0736942	1.19856	-0.498826	-1.09456	0.977145	-0.249116	0.528898	-0.957566	0.230886	3.01458
TMP 1982.038.0001	Hadrosauridae	Lambeosaurinae	Lambeosaurus	1	1.68619	-0.662993	0.391701	2.51527	1.37962	-0.530473	-0.467458	-0.317981	-0.445307	1.45039	-0.0536831	0.406523	0.0500046	1.51241	1.14647	-0.549772	0.715782
TMP 1997.012.0128	Hadrosauridae	Lambeosaurinae	Lambeosaurus	2		0.584353	1.26937	0.0110949	0.35847	0.128509	0.200025	-0.00739141	-0.83436	-0.960073	0.217686				0.900178	0.0944921	0.212009
ROM 768	Hadrosauridae	Lambeosaurinae	Parasaurolophus	1	1.08336	-0.590508	0.410534	0.748687	-0.12427	0.315123	0.299437	0.570948	0.955282	0.646902	-0.247518		-0.593957	-0.739068	1.97771	0.180394	0.66703				0.541906

## Sheet: NMDS scores
NMDS scores for different values of k
					k = 2		k = 3			k = 4
Specimen	Family	Subfamily	Genus	MAZ	NMDS 1	NMDS 2	NMDS1	NMDS2	NMDS3	NMDS1	NMDS2	NMDS3	NMDS4
AMNH 5337	Ankylosauria	Ankylosauridae	Euoplocephalus	?	-4.552	-0.842454	-4.53448	-0.595927	-1.28636	-4.47064	-0.469559	1.30473	-1.09455
AMNH 5403	Ankylosauria	Ankylosauridae	Euoplocephalus	?	-3.89649	-0.329072	-3.67337	0.520951	-1.78747	-3.62394	0.593227	2.03054	-0.215291
AMNH 5405	Ankylosauria	Ankylosauridae	Euoplocephalus	?	-5.30891	-1.16198	-5.32986	-0.786903	-1.22353	-5.26192	-0.811453	1.40918	-0.475905
ROM 1930	Ankylosauria	Ankylosauridae	Euoplocephalus	?	-3.1526	-0.0620935	-3.05809	0.326264	-1.41333	-3.0211	0.467375	1.32307	-1.08715
UALVP 31	Ankylosauria	Ankylosauridae	Euoplocephalus	2	-5.13606	-0.662598	-4.8721	0.161053	-2.03521	-4.72941	0.334027	2.18928	-1.00342
TMP 1991.127.0001	Ankylosauria	Ankylosauridae	Euoplocephalus	1	-4.01305	0.516395	-4.15634	0.592979	-0.280871	-4.13278	0.636339	0.10947	-0.954879
TMP 1997.132.0001	Ankylosauria	Ankylosauridae	Anodontosaurus	?	-4.34347	-0.484497	-4.39052	-0.207073	-0.918876	-4.44582	-0.214417	0.872162	-0.442631
NHMUK R4947	Ankylosauria	Ankylosauridae	Anodontosaurus	?	-3.44354	-0.227877	-3.52441	-0.209847	-0.676292	-3.52371	-0.186254	0.406127	-1.05818
TMP 1998.074.0001	Ankylosauria	Nodosauridae	Edmontonia	1	-2.42212	0.422878	-2.57804	0.638293	-0.0134757	-2.63061	0.639012	0.306659	0.728034
TMP 1998.098.0001	Ankylosauria	Nodosauridae	Edmontonia	1	-3.22728	0.287088	-3.24821	0.996055	-0.793894	-3.24906	0.850022	1.22325	0.488758
UALVP 16249	Ankylosauria	Nodosauridae	Edmontonia	?	-1.9736	0.512326	-2.04393	0.900898	-0.642621	-2.05314	1.02365	0.911843	0.140954
AMNH 5381	Ankylosauria	Nodosauridae	Edmontonia	1	-3.17588	-0.671444	-3.33622	-0.592986	-0.354629	-3.34786	-0.438544	0.918381	0.277727
CMN 2759	Ankylosauria	Nodosauridae	Panoplosaurus	1	-4.21804	0.185394	-4.32455	-0.102374	0.492951	-4.39321	-0.0927814	-0.431353	0.113575
ROM 1215	Ankylosauria	Nodosauridae	Edmontonia	1	-5.46204	0.949894	-5.52244	0.690567	0.781688	-5.2172	0.434027	-0.139151	1.95116
AMNH 5351	Ceratopsidae	Centrosaurinae	Centrosaurus	1	-0.240624	-3.4168	-0.0542681	-3.52816	1.15085	-0.0279109	-3.35231	-0.710453	-1.66872
CMN 348	Ceratopsidae	Centrosaurinae	Centrosaurus	?	2.0429	-1.49931	2.224	-1.72377	0.363363	2.33862	-1.84792	-0.458153	0.241506
CMN 8795	Ceratopsidae	Centrosaurinae	Centrosaurus	1	1.01336	-2.21941	0.956068	-2.55518	0.117951	1.05202	-2.62602	-0.291361	0.733233
NHMUK R4859	Ceratopsidae	Centrosaurinae	Centrosaurus	?	-0.151404	-2.65779	0.140329	-2.76329	1.30319	0.136204	-2.93589	-1.40113	0.000356213
ROM 767	Ceratopsidae	Centrosaurinae	Centrosaurus	1	0.497273	-2.65384	0.86724	-2.37612	1.92029	0.937385	-2.44895	-2.03549	-0.402309
TMP 1997.085.0001	Ceratopsidae	Centrosaurinae	Centrosaurus	1	2.35284	-2.52519	1.35865	-1.88598	-2.72638	1.4587	-1.7214	1.79263	2.40735
UALVP 16248	Ceratopsidae	Centrosaurinae	Centrosaurus	1	-0.476324	-1.6974	-0.200898	-1.75418	1.80913	-0.227408	-1.88451	-1.71312	-0.911039
UALVP 11735	Ceratopsidae	Centrosaurinae	Centrosaurus	1	-0.696431	-1.80593	-0.744998	-2.09939	0.484518	-0.730837	-2.18137	-0.77388	0.783746
USNM 8897	Ceratopsidae	Centrosaurinae	Centrosaurus	1	0.836656	-2.06679	1.17097	-2.09372	1.68	1.23689	-2.2048	-1.79663	0.343967
YPM 2015	Ceratopsidae	Centrosaurinae	Centrosaurus	1	1.6829	-1.93355	1.7851	-2.19293	-0.217103	1.92019	-2.206	-0.183928	0.90229
TMP 2002.076.0001	Ceratopsidae	Centrosaurinae	pachyrhinosaur	2	2.25374	-2.95106	2.44958	-3.09593	0.387751	2.06439	-2.92354	0.531847	-1.72073
CMN 344	Ceratopsidae	Centrosaurinae	Styracosaurus	2	0.102003	-2.28348	0.099666	-2.30889	-1.23909	0.123983	-2.39377	1.16129	0.822101
CMN 2245	Ceratopsidae	Chasmosaurinae	Chasmosaurus	2	1.37202	-1.1377	1.14902	-1.1911	-1.21474	1.09584	-1.26632	1.51663	-0.164394
CMN 2280	Ceratopsidae	Chasmosaurinae	Chasmosaurus	1	0.914393	-2.38799	0.830476	-2.61949	-0.556541	0.750179	-2.81973	0.453515	-0.14545
CMN 8801	Ceratopsidae	Chasmosaurinae	Chasmosaurus	1	2.83613	-2.13204	2.97256	-2.31676	-0.32687	2.84765	-2.38664	0.926584	-0.552463
ROM 839	Ceratopsidae	Chasmosaurinae	Chasmosaurus	2	1.00212	-1.56743	1.28035	-1.79298	1.03403	1.18188	-1.89183	-0.742955	-1.19394
ROM 843	Ceratopsidae	Chasmosaurinae	Chasmosaurus	2	1.62451	-3.5291	1.11011	-2.73119	-2.64019	1.15069	-2.58954	2.21061	1.90851
TMP 1981.019.0175	Ceratopsidae	Chasmosaurinae	Chasmosaurus	1	0.663305	-2.27935	0.612282	-2.54978	-0.330718	0.68667	-2.6857	0.43118	0.516062
YPM 2016	Ceratopsidae	Chasmosaurinae	Chasmosaurus	1	0.260367	-2.57814	0.160716	-2.82097	-0.595201	0.311401	-2.70472	0.0741941	1.5084
CMN 41357	Ceratopsidae	Chasmosaurinae	Vagaceratops	?	1.18504	-1.69287	1.14371	-1.97216	-0.402114	1.05614	-2.07008	0.638477	-0.716589
CMN 2278	Hadrosauridae	Hadrosaurinae	Gryposaurus	1	4.72627	0.762358	4.09262	0.910681	-2.51053	3.81386	1.00137	2.95319	-0.116725
TMP 1980.022.0001	Hadrosauridae	Hadrosaurinae	Gryposaurus	1	0.289235	2.30001	0.771071	1.39807	2.39067	0.939477	1.35554	-2.48429	0.815893
TMP 1991.081.0001	Hadrosauridae	Hadrosaurinae	Gryposaurus	?	0.0189413	0.531119	0.0027414	0.658003	0.439517	0.192422	0.473745	-1.26488	1.03589
ROM 873	Hadrosauridae	Hadrosaurinae	Gryposaurus	1	3.41928	1.92659	3.54349	2.09624	-0.00269574	3.51429	2.22642	0.262268	-0.612867
CMN 2277	Hadrosauridae	Hadrosaurinae	Prosaurolophus	2	2.59508	-0.0834401	2.86619	-0.0566605	0.195254	2.89401	-0.0618723	0.171919	-0.71543
CMN 2870	Hadrosauridae	Hadrosaurinae	Prosaurolophus	?	3.21048	-0.0591779	2.95778	0.0437871	-1.70115	2.54167	0.141252	2.13102	-1.17328
ROM 787	Hadrosauridae	Hadrosaurinae	Prosaurolophus	2	3.21489	1.04091	3.4558	1.10603	0.479601	3.12753	1.17795	0.165313	-1.71835
ROM 1928	Hadrosauridae	Hadrosaurinae	Prosaurolophus	2	0.852923	1.03746	0.685565	1.01198	-1.01181	0.835946	1.06389	0.354393	1.41341
TMM 41262	Hadrosauridae	Hadrosaurinae	Prosaurolophus	2	1.03538	0.197915	0.846461	0.321036	-1.06408	1.04897	0.375704	0.0875946	1.6806
TMP 1984.001.0001	Hadrosauridae	Hadrosaurinae	Prosaurolophus	2	4.63896	1.59352	4.49705	1.75012	-1.46331	4.38778	1.76199	1.6854	0.869452
USNM 12712	Hadrosauridae	Hadrosaurinae	Prosaurolophus	2	4.52499	-0.158341	4.69191	0.0222634	0.468096	4.74152	0.0112006	-0.0400642	-0.729908
CMN 8676	Hadrosauridae	Lambeosaurinae	Corythosaurus	1	-0.403334	0.649441	-0.450167	0.802484	-0.0541739	-0.463041	0.936611	-0.348008	0.749963
CMN 8704	Hadrosauridae	Lambeosaurinae	Corythosaurus	1	0.327486	0.270012	0.409607	0.265517	0.61858	0.489817	0.263558	-1.0264	0.0634606
CMN 34825	Hadrosauridae	Lambeosaurinae	Corythosaurus	1	-1.85749	1.29407	-1.93286	1.1841	1.36849	-1.97135	1.1421	-1.51934	-0.844281
ROM 776	Hadrosauridae	Lambeosaurinae	Corythosaurus	1	1.49843	1.60475	1.34923	1.86791	-0.677793	1.25038	2.03389	0.853034	-0.218788
ROM 777	Hadrosauridae	Lambeosaurinae	Corythosaurus	1	0.631129	1.02951	0.75787	1.24973	0.270317	0.772847	1.38139	-0.347134	-0.062677
ROM 845	Hadrosauridae	Lambeosaurinae	Corythosaurus	1	0.988675	1.91245	0.762736	2.13965	-0.778565	0.615394	2.38238	0.698881	-0.227539
ROM 868	Hadrosauridae	Lambeosaurinae	Corythosaurus	1	0.82975	-0.129559	1.07599	-0.102546	0.415619	1.02577	-0.0745744	-0.223643	-0.717965
ROM 871	Hadrosauridae	Lambeosaurinae	Corythosaurus	1	0.291205	0.686718	0.664002	0.761084	1.145	0.448644	0.816885	-0.219565	-1.48991
ROM 1933	Hadrosauridae	Lambeosaurinae	Corythosaurus	1	0.386968	2.01013	0.292593	2.32841	-0.12682	0.652916	1.79037	-0.663063	1.8061
ROM 1947	Hadrosauridae	Lambeosaurinae	Corythosaurus	1	-2.56538	1.4487	-2.59482	-0.0477184	2.06169	-2.50057	0.100438	-1.85079	1.64913
TMP 1980.040.0001	Hadrosauridae	Lambeosaurinae	Corythosaurus	1	1.07899	1.0503	0.617923	1.02173	-1.63411	0.653248	1.17475	1.64332	0.610114
TMP 1982.037.0001	Hadrosauridae	Lambeosaurinae	Corythosaurus	1	-0.544822	1.65493	-0.63186	1.92124	0.443672	-0.480618	1.50465	-1.28699	1.4138
TMP 1984.121.0001	Hadrosauridae	Lambeosaurinae	Corythosaurus	?	1.57291	1.35723	1.11368	1.41984	-1.65859	0.928137	1.51957	1.65908	-0.903995
TMP 1997.012.0232	Hadrosauridae	Lambeosaurinae	Corythosaurus	?	-1.27686	-0.209863	-1.40573	-0.330301	0.130049	-1.49733	-0.352655	-0.318718	0.104296
CMN 351	Hadrosauridae	Lambeosaurinae	Lambeosaurus	?	0.669458	-0.382923	0.766429	-0.448225	0.141231	0.82313	-0.473784	-0.149986	-0.054786
CMN 2869	Hadrosauridae	Lambeosaurinae	Lambeosaurus	?	-0.289878	0.290621	-0.114927	0.376381	1.24614	-0.154715	0.51106	-0.492538	-1.46537
CMN 8503	Hadrosauridae	Lambeosaurinae	Lambeosaurus	2	-1.70179	2.00865	-1.35295	0.406336	2.84584	-1.38572	0.3958	-3.01186	-0.47201
CMN 8633	Hadrosauridae	Lambeosaurinae	Lambeosaurus	1	-1.46203	1.14745	-1.4968	1.12912	1.4572	-1.4946	1.03424	-1.16623	-1.56654
CMN 8703	Hadrosauridae	Lambeosaurinae	Lambeosaurus	1	1.31271	0.509662	1.44993	0.520036	1.12285	1.36842	0.601782	-1.09212	-1.05718
CMN 8705	Hadrosauridae	Lambeosaurinae	Lambeosaurus	2	1.28495	0.672607	1.44555	0.834085	0.463757	1.47435	0.925208	-0.481065	-0.521773
FMNH 1479	Hadrosauridae	Lambeosaurinae	Lambeosaurus	1	1.48364	2.24897	1.33633	2.55309	-0.553064	1.15992	2.63009	0.568929	-0.928157
ROM 758	Hadrosauridae	Lambeosaurinae	Lambeosaurus	2	-3.29527	1.75169	-3.24565	0.282227	2.29298	-3.27982	0.175608	-2.45498	0.236522
ROM 794	Hadrosauridae	Lambeosaurinae	Lambeosaurus	2	2.21447	3.08911	2.14374	3.32108	0.668273	2.35758	2.85488	-1.21363	1.35643
ROM 869	Hadrosauridae	Lambeosaurinae	Lambeosaurus	1	-0.410025	1.39851	-0.34131	1.51242	1.10537	-0.383124	1.63592	-1.27318	-0.0452607
ROM 1218	Hadrosauridae	Lambeosaurinae	Lambeosaurus	2	1.83021	1.11497	1.81341	1.4131	-0.405282	1.84945	1.58305	0.321634	0.523043
TMP 1966.004.001	Hadrosauridae	Lambeosaurinae	Lambeosaurus	?	0.763541	1.5157	1.04196	1.46149	1.42352	1.13939	1.46009	-1.69699	0.0300927
TMP 1981.037.0001	Hadrosauridae	Lambeosaurinae	Lambeosaurus	1	1.79972	2.40844	1.75459	2.2504	1.58855	1.38367	2.29652	-0.7883	-1.96245
TMP 1982.038.0001	Hadrosauridae	Lambeosaurinae	Lambeosaurus	1	-0.0338732	3.12429	-0.0815707	2.50422	-2.06317	0.0510666	2.26097	1.03996	2.39704
TMP 1997.012.0128	Hadrosauridae	Lambeosaurinae	Lambeosaurus	2	0.40128	-0.112296	0.542746	-0.146161	0.889913	0.68578	-0.166288	-1.00997	0.935949
ROM 768	Hadrosauridae	Lambeosaurinae	Parasaurolophus	1	1.19914	2.08002	1.18153	2.3277	0.182725	1.18127	2.50471	-0.236238	-0.14604

## Sheet: Kendall's tau, k = 2
Kendall's tau statistics for k = 2, p-values (upper triangle), tau statistic (lower triangle). Significant results reported in bold.
	NMDS 1	zMaxFeedH	zBeakPC1	zBeakPC2	zMinRBF	zMaxRBF	zSL1	zSL2	zSL3	zSL4	zBW	zCH	zOccH	zPPB	zQD	zSP	zMD	zJCP	zMWAvgS	zMWAvgP	zMWAvgWidth	zMass
NMDS 1		0.0013716	0.0048246	0.45993	0.96416	0.027601	2.0162e-21	1.3011e-20	1.6336e-22	0.0030755	0.36695	2.6755e-13	4.0752e-14	0.33456	0.12643	1.1923e-05	3.5555e-13	8.511e-11	0.65257	0.05247	0.97007	0.24875
zMaxFeedH	0.42857		0.46862	0.061178	7.5516e-05	0.13973	0.063969	0.020558	0.0013507	0.028903	0.041214	0.47694	0.00011174	0.65669	0.55772	0.00094984	0.49442	9.6248e-07	0.10208	0.81533	0.1391	0.1815
zBeakPC1	0.2519	0.11429		0.34301	0.010733	0.043725	0.00014788	0.0001188	0.013766	0.10427	1.2294e-07	2.7546e-07	0.04271	0.16446	0.58894	0.22056	0.0013652	0.73598	0.59973	0.046133	0.97209	0.58329
zBeakPC2	0.066043	0.29524	0.084746		0.0014054	0.64269	0.84558	0.95824	0.10288	0.00093403	0.4499	0.11764	0.14029	7.6874e-06	0.00012939	0.0011839	0.1641	0.0075515	0.42101	0.0086925	0.97209	0.0060899
zMinRBF	-0.004878	0.64211	-0.32874	0.41149		0.41474	0.089201	0.14945	0.8206	0.043974	0.016878	0.00029335	0.37317	0.0011236	0.090352	0.006095	0.010882	0.0023073	0.72903	0.1815	0.96053	0.47666
zMaxRBF	0.19344	0.20615	0.2058	0.047343	0.089744		0.12131	0.1193	0.45206	0.0016831	0.40158	0.015116	0.042349	0.53932	0.95688	0.03755	0.27128	0.14063	0.74093	0.70702	0.87738	0.62109
zSL1	0.78216	0.27723	0.34222	-0.017565	-0.19231	0.14235		6.4909e-28	3.8766e-19	0.025287	0.76803	4.9809e-15	7.8786e-10	0.11235	0.063441	0.0036869	1.4314e-14	9.8996e-09	0.46832	0.018138	0.90688	0.4994
zSL2	0.75463	0.33055	0.34396	-0.0046797	-0.16081	0.14178	0.90132		8.3226e-19	0.052609	0.57882	1.5948e-15	2.909e-10	0.11675	0.19543	0.0048671	5.0944e-14	1.0591e-09	0.2254	0.036265	0.94728	0.95634
zSL3	0.79146	0.45743	0.22216	0.14709	0.025659	0.068446	0.74722	0.72879		7.7529e-05	0.5965	8.7203e-10	1.5441e-11	0.61883	0.47044	7.9018e-06	1.1662e-09	1.0793e-14	0.85982	0.13212	0.5078	0.083265
zSL4	0.23484	0.29256	-0.14651	0.29848	0.22165	-0.27583	0.18551	0.1583	0.32278		0.00027625	0.76733	0.010117	0.038821	0.56933	0.0025116	0.10691	7.7571e-05	0.28476	0.24064	0.78153	0.10426
zBW	0.075404	0.29818	-0.4727	0.067529	0.27844	-0.07857	-0.024848	-0.046395	0.04496	0.30635		0.059019	0.64077	0.84699	0.17696	0.0017203	0.73951	0.028496	0.81139	0.036196	0.57765	0.2224
zCH	0.57586	0.095238	0.45933	-0.13985	-0.39316	0.21335	0.64417	0.6461	0.49707	-0.023473	-0.1578		3.1341e-07	0.0020763	0.085542	0.16393	7.2625e-14	0.00043353	0.15398	0.00024121	0.38821	0.62109
zOccH	0.69447	0.57822	0.2068	0.15049	0.11268	0.20962	0.59992	0.60243	0.63799	0.23856	0.045059	0.46997		0.79287	0.91603	4.9276e-05	0.00088845	1.5779e-08	0.29917	0.92226	0.19437	0.41058
zPPB	0.08548	-0.063439	0.13867	-0.44622	-0.38552	-0.060555	0.14872	0.14411	0.045283	-0.18465	-0.018255	0.27275	-0.024596		4.7181e-08	0.0011803	8.2976e-05	0.57293	0.59212	0.17496	0.59212	0.50888
zQD	0.12979	0.080115	0.050616	-0.35853	-0.19442	0.0051152	0.16588	0.11369	0.06338	-0.048719	0.1196	0.14601	0.0098766	0.5018		0.39473	0.014934	0.64216	0.25232	0.37777	0.15826	0.71871
zSP	0.36038	0.48276	-0.10948	0.28981	0.31032	0.19292	0.24081	0.23172	0.37341	0.25061	0.26407	0.11455	0.39196	-0.30088	-0.076062		0.048101	4.0704e-07	0.65525	0.091661	0.51898	0.031624
zMD	0.6175	0.095385	0.31248	-0.13579	-0.28021	0.097451	0.68759	0.66118	0.52976	0.13804	0.030265	0.63547	0.33916	0.38408	0.22578	0.17664		0.001012	0.50063	0.0015658	0.66298	0.62109
zJCP	0.55124	0.66953	0.033262	0.26354	0.33089	0.12939	0.51233	0.53568	0.67875	0.33834	0.19937	0.29882	0.57023	-0.054438	-0.042693	0.45273	0.28144		0.21143	0.76546	0.73596	0.016886
zMWAvgS	-0.059113	-0.38182	0.087719	0.1345	-0.066667	-0.046154	-0.10351	-0.16923	-0.024653	0.14324	-0.035715	-0.18719	-0.16842	-0.082251	0.17132	-0.065217	-0.090186	-0.16733		0.027606	9.5529e-05	0.88062
zMWAvgP	-0.25464	-0.054545	-0.33333	0.4386	0.25714	-0.052469	-0.33723	-0.29231	-0.2102	0.15712	0.31349	-0.48208	-0.015831	-0.20824	-0.132	0.24638	-0.42344	-0.039947	0.28925		0.48604	0.098521
zMWAvgWidth	-0.0049261	0.34545	-0.005848	-0.005848	-0.0095238	-0.021538	-0.016695	0.0092308	-0.09245	-0.037135	0.083334	0.1133	0.21053	0.082251	-0.21116	-0.094203	-0.058356	-0.045153	-0.51232	-0.091472		0.6523
zMass	0.20588	0.25714	0.12121	0.60606	0.14286	-0.088235	0.14194	0.010989	0.33333	0.28998	0.25641	-0.088235	0.18182	0.1326	0.066667	0.45162	0.088235	0.42647	0.047619	-0.52381	-0.14286
Kendall's tau statistics for k = 2, p-values (upper triangle), tau statistic (lower triangle). Significant results reported in bold.
	NMDS 2	zMaxFeedH	zBeakPC1	zBeakPC2	zMinRBF	zMaxRBF	zSL1	zSL2	zSL3	zSL4	zBW	zCH	zOccH	zPPB	zQD	zSP	zMD	zJCP	zMWAvgS	zMWAvgP	zMWAvgWidth	zMass
NMDS 2		0.004442	0.0069171	6.1142e-09	3.6708e-10	0.15235	0.43978	0.54102	0.43809	0.0015934	0.00032077	0.0019607	0.047104	1.041e-10	1.5419e-05	4.2793e-08	0.0026749	0.0017527	0.91039	0.00098472	0.65257	0.41002
zMaxFeedH	0.38095		0.46862	0.061178	7.5516e-05	0.13973	0.063969	0.020558	0.0013507	0.028903	0.041214	0.47694	0.00011174	0.65669	0.55772	0.00094984	0.49442	9.6248e-07	0.10208	0.81533	0.1391	0.1815
zBeakPC1	-0.24138	0.11429		0.34301	0.010733	0.043725	0.00014788	0.0001188	0.013766	0.10427	1.2294e-07	2.7546e-07	0.04271	0.16446	0.58894	0.22056	0.0013652	0.73598	0.59973	0.046133	0.97209	0.58329
zBeakPC2	0.51958	0.29524	0.084746		0.0014054	0.64269	0.84558	0.95824	0.10288	0.00093403	0.4499	0.11764	0.14029	7.6874e-06	0.00012939	0.0011839	0.1641	0.0075515	0.42101	0.0086925	0.97209	0.0060899
zMinRBF	0.68049	0.64211	-0.32874	0.41149		0.41474	0.089201	0.14945	0.8206	0.043974	0.016878	0.00029335	0.37317	0.0011236	0.090352	0.006095	0.010882	0.0023073	0.72903	0.1815	0.96053	0.47666
zMaxRBF	0.12568	0.20615	0.2058	0.047343	0.089744		0.12131	0.1193	0.45206	0.0016831	0.40158	0.015116	0.042349	0.53932	0.95688	0.03755	0.27128	0.14063	0.74093	0.70702	0.87738	0.62109
zSL1	-0.06358	0.27723	0.34222	-0.017565	-0.19231	0.14235		6.4909e-28	3.8766e-19	0.025287	0.76803	4.9809e-15	7.8786e-10	0.11235	0.063441	0.0036869	1.4314e-14	9.8996e-09	0.46832	0.018138	0.90688	0.4994
zSL2	-0.049557	0.33055	0.34396	-0.0046797	-0.16081	0.14178	0.90132		8.3226e-19	0.052609	0.57882	1.5948e-15	2.909e-10	0.11675	0.19543	0.0048671	5.0944e-14	1.0591e-09	0.2254	0.036265	0.94728	0.95634
zSL3	0.062865	0.45743	0.22216	0.14709	0.025659	0.068446	0.74722	0.72879		7.7529e-05	0.5965	8.7203e-10	1.5441e-11	0.61883	0.47044	7.9018e-06	1.1662e-09	1.0793e-14	0.85982	0.13212	0.5078	0.083265
zSL4	0.25047	0.29256	-0.14651	0.29848	0.22165	-0.27583	0.18551	0.1583	0.32278		0.00027625	0.76733	0.010117	0.038821	0.56933	0.0025116	0.10691	7.7571e-05	0.28476	0.24064	0.78153	0.10426
zBW	0.30071	0.29818	-0.4727	0.067529	0.27844	-0.07857	-0.024848	-0.046395	0.04496	0.30635		0.059019	0.64077	0.84699	0.17696	0.0017203	0.73951	0.028496	0.81139	0.036196	0.57765	0.2224
zCH	-0.24391	0.095238	0.45933	-0.13985	-0.39316	0.21335	0.64417	0.6461	0.49707	-0.023473	-0.1578		3.1341e-07	0.0020763	0.085542	0.16393	7.2625e-14	0.00043353	0.15398	0.00024121	0.38821	0.62109
zOccH	0.18241	0.57822	0.2068	0.15049	0.11268	0.20962	0.59992	0.60243	0.63799	0.23856	0.045059	0.46997		0.79287	0.91603	4.9276e-05	0.00088845	1.5779e-08	0.29917	0.92226	0.19437	0.41058
zPPB	-0.57232	-0.063439	0.13867	-0.44622	-0.38552	-0.060555	0.14872	0.14411	0.045283	-0.18465	-0.018255	0.27275	-0.024596		4.7181e-08	0.0011803	8.2976e-05	0.57293	0.59212	0.17496	0.59212	0.50888
zQD	-0.36708	0.080115	0.050616	-0.35853	-0.19442	0.0051152	0.16588	0.11369	0.06338	-0.048719	0.1196	0.14601	0.0098766	0.5018		0.39473	0.014934	0.64216	0.25232	0.37777	0.15826	0.71871
zSP	0.4509	0.48276	-0.10948	0.28981	0.31032	0.19292	0.24081	0.23172	0.37341	0.25061	0.26407	0.11455	0.39196	-0.30088	-0.076062		0.048101	4.0704e-07	0.65525	0.091661	0.51898	0.031624
zMD	-0.255	0.095385	0.31248	-0.13579	-0.28021	0.097451	0.68759	0.66118	0.52976	0.13804	0.030265	0.63547	0.33916	0.38408	0.22578	0.17664		0.001012	0.50063	0.0015658	0.66298	0.62109
zJCP	0.26574	0.66953	0.033262	0.26354	0.33089	0.12939	0.51233	0.53568	0.67875	0.33834	0.19937	0.29882	0.57023	-0.054438	-0.042693	0.45273	0.28144		0.21143	0.76546	0.73596	0.016886
zMWAvgS	0.014778	-0.38182	0.087719	0.1345	-0.066667	-0.046154	-0.10351	-0.16923	-0.024653	0.14324	-0.035715	-0.18719	-0.16842	-0.082251	0.17132	-0.065217	-0.090186	-0.16733		0.027606	9.5529e-05	0.88062
zMWAvgP	0.43264	-0.054545	-0.33333	0.4386	0.25714	-0.052469	-0.33723	-0.29231	-0.2102	0.15712	0.31349	-0.48208	-0.015831	-0.20824	-0.132	0.24638	-0.42344	-0.039947	0.28925		0.48604	0.098521
zMWAvgWidth	0.059113	0.34545	-0.005848	-0.005848	-0.0095238	-0.021538	-0.016695	0.0092308	-0.09245	-0.037135	0.083334	0.1133	0.21053	0.082251	-0.21116	-0.094203	-0.058356	-0.045153	-0.51232	-0.091472		0.6523
zMass	0.14706	0.25714	0.12121	0.60606	0.14286	-0.088235	0.14194	0.010989	0.33333	0.28998	0.25641	-0.088235	0.18182	0.1326	0.066667	0.45162	0.088235	0.42647	0.047619	-0.52381	-0.14286

## Sheet: Kendall's tau, k = 3
Kendall's tau statistics for k = 3, p-values (upper triangle), tau statistic (lower triangle). Significant results reported in bold.
	NMDS1	zMaxFeedH	zBeakPC1	zBeakPC2	zMinRBF	zMaxRBF	zSL1	zSL2	zSL3	zSL4	zBW	zCH	zOccH	zPPB	zQD	zSP	zMD	zJCP	zMWAvgS	zMWAvgP	zMWAvgWidth	zMass
NMDS1		0.0072121	0.0014489	0.38444	0.66952	0.035436	3.2978e-22	2.3771e-21	1.6336e-22	0.0035777	0.67162	6.4264e-15	4.544e-14	0.40972	0.42465	3.3147e-05	1.3996e-13	1.4384e-10	0.38821	0.033376	0.70754	0.45841
zMaxFeedH	0.35979		0.46862	0.061178	7.5516e-05	0.13973	0.063969	0.020558	0.0013507	0.028903	0.041214	0.47694	0.00011174	0.65669	0.55772	0.00094984	0.49442	9.6248e-07	0.10208	0.81533	0.1391	0.1815
zBeakPC1	0.28463	0.11429		0.34301	0.010733	0.043725	0.00014788	0.0001188	0.013766	0.10427	1.2294e-07	2.7546e-07	0.04271	0.16446	0.58894	0.22056	0.0013652	0.73598	0.59973	0.046133	0.97209	0.58329
zBeakPC2	0.077732	0.29524	0.084746		0.0014054	0.64269	0.84558	0.95824	0.10288	0.00093403	0.4499	0.11764	0.14029	7.6874e-06	0.00012939	0.0011839	0.1641	0.0075515	0.42101	0.0086925	0.97209	0.0060899
zMinRBF	-0.046341	0.64211	-0.32874	0.41149		0.41474	0.089201	0.14945	0.8206	0.043974	0.016878	0.00029335	0.37317	0.0011236	0.090352	0.006095	0.010882	0.0023073	0.72903	0.1815	0.96053	0.47666
zMaxRBF	0.1847	0.20615	0.2058	0.047343	0.089744		0.12131	0.1193	0.45206	0.0016831	0.40158	0.015116	0.042349	0.53932	0.95688	0.03755	0.27128	0.14063	0.74093	0.70702	0.87738	0.62109
zSL1	0.79753	0.27723	0.34222	-0.017565	-0.19231	0.14235		6.4909e-28	3.8766e-19	0.025287	0.76803	4.9809e-15	7.8786e-10	0.11235	0.063441	0.0036869	1.4314e-14	9.8996e-09	0.46832	0.018138	0.90688	0.4994
zSL2	0.76914	0.33055	0.34396	-0.0046797	-0.16081	0.14178	0.90132		8.3226e-19	0.052609	0.57882	1.5948e-15	2.909e-10	0.11675	0.19543	0.0048671	5.0944e-14	1.0591e-09	0.2254	0.036265	0.94728	0.95634
zSL3	0.79146	0.45743	0.22216	0.14709	0.025659	0.068446	0.74722	0.72879		7.7529e-05	0.5965	8.7203e-10	1.5441e-11	0.61883	0.47044	7.9018e-06	1.1662e-09	1.0793e-14	0.85982	0.13212	0.5078	0.083265
zSL4	0.23112	0.29256	-0.14651	0.29848	0.22165	-0.27583	0.18551	0.1583	0.32278		0.00027625	0.76733	0.010117	0.038821	0.56933	0.0025116	0.10691	7.7571e-05	0.28476	0.24064	0.78153	0.10426
zBW	0.035431	0.29818	-0.4727	0.067529	0.27844	-0.07857	-0.024848	-0.046395	0.04496	0.30635		0.059019	0.64077	0.84699	0.17696	0.0017203	0.73951	0.028496	0.81139	0.036196	0.57765	0.2224
zCH	0.61411	0.095238	0.45933	-0.13985	-0.39316	0.21335	0.64417	0.6461	0.49707	-0.023473	-0.1578		3.1341e-07	0.0020763	0.085542	0.16393	7.2625e-14	0.00043353	0.15398	0.00024121	0.38821	0.62109
zOccH	0.69316	0.57822	0.2068	0.15049	0.11268	0.20962	0.59992	0.60243	0.63799	0.23856	0.045059	0.46997		0.79287	0.91603	4.9276e-05	0.00088845	1.5779e-08	0.29917	0.92226	0.19437	0.41058
zPPB	0.073026	-0.063439	0.13867	-0.44622	-0.38552	-0.060555	0.14872	0.14411	0.045283	-0.18465	-0.018255	0.27275	-0.024596		4.7181e-08	0.0011803	8.2976e-05	0.57293	0.59212	0.17496	0.59212	0.50888
zQD	0.067798	0.080115	0.050616	-0.35853	-0.19442	0.0051152	0.16588	0.11369	0.06338	-0.048719	0.1196	0.14601	0.0098766	0.5018		0.39473	0.014934	0.64216	0.25232	0.37777	0.15826	0.71871
zSP	0.34159	0.48276	-0.10948	0.28981	0.31032	0.19292	0.24081	0.23172	0.37341	0.25061	0.26407	0.11455	0.39196	-0.30088	-0.076062		0.048101	4.0704e-07	0.65525	0.091661	0.51898	0.031624
zMD	0.62811	0.095385	0.31248	-0.13579	-0.28021	0.097451	0.68759	0.66118	0.52976	0.13804	0.030265	0.63547	0.33916	0.38408	0.22578	0.17664		0.001012	0.50063	0.0015658	0.66298	0.62109
zJCP	0.54449	0.66953	0.033262	0.26354	0.33089	0.12939	0.51233	0.53568	0.67875	0.33834	0.19937	0.29882	0.57023	-0.054438	-0.042693	0.45273	0.28144		0.21143	0.76546	0.73596	0.016886
zMWAvgS	-0.1133	-0.38182	0.087719	0.1345	-0.066667	-0.046154	-0.10351	-0.16923	-0.024653	0.14324	-0.035715	-0.18719	-0.16842	-0.082251	0.17132	-0.065217	-0.090186	-0.16733		0.027606	9.5529e-05	0.88062
zMWAvgP	-0.27936	-0.054545	-0.33333	0.4386	0.25714	-0.052469	-0.33723	-0.29231	-0.2102	0.15712	0.31349	-0.48208	-0.015831	-0.20824	-0.132	0.24638	-0.42344	-0.039947	0.28925		0.48604	0.098521
zMWAvgWidth	0.049261	0.34545	-0.005848	-0.005848	-0.0095238	-0.021538	-0.016695	0.0092308	-0.09245	-0.037135	0.083334	0.1133	0.21053	0.082251	-0.21116	-0.094203	-0.058356	-0.045153	-0.51232	-0.091472		0.6523
zMass	0.13235	0.25714	0.12121	0.60606	0.14286	-0.088235	0.14194	0.010989	0.33333	0.28998	0.25641	-0.088235	0.18182	0.1326	0.066667	0.45162	0.088235	0.42647	0.047619	-0.52381	-0.14286
	NMDS2	zMaxFeedH	zBeakPC1	zBeakPC2	zMinRBF	zMaxRBF	zSL1	zSL2	zSL3	zSL4	zBW	zCH	zOccH	zPPB	zQD	zSP	zMD	zJCP	zMWAvgS	zMWAvgP	zMWAvgWidth	zMass
NMDS2		0.0023462	0.0005414	9.1541e-08	6.8045e-09	0.28447	0.77551	0.70936	0.26128	1.5566e-05	8.9614e-07	0.0037963	0.041143	7.8947e-09	0.00067686	8.0962e-10	0.019648	0.00064211	0.88071	0.00043026	0.52362	0.41002
zMaxFeedH	0.40741		0.46862	0.061178	7.5516e-05	0.13973	0.063969	0.020558	0.0013507	0.028903	0.041214	0.47694	0.00011174	0.65669	0.55772	0.00094984	0.49442	9.6248e-07	0.10208	0.81533	0.1391	0.1815
zBeakPC1	-0.30918	0.11429		0.34301	0.010733	0.043725	0.00014788	0.0001188	0.013766	0.10427	1.2294e-07	2.7546e-07	0.04271	0.16446	0.58894	0.22056	0.0013652	0.73598	0.59973	0.046133	0.97209	0.58329
zBeakPC2	0.4775	0.29524	0.084746		0.0014054	0.64269	0.84558	0.95824	0.10288	0.00093403	0.4499	0.11764	0.14029	7.6874e-06	0.00012939	0.0011839	0.1641	0.0075515	0.42101	0.0086925	0.97209	0.0060899
zMinRBF	0.62927	0.64211	-0.32874	0.41149		0.41474	0.089201	0.14945	0.8206	0.043974	0.016878	0.00029335	0.37317	0.0011236	0.090352	0.006095	0.010882	0.0023073	0.72903	0.1815	0.96053	0.47666
zMaxRBF	0.093989	0.20615	0.2058	0.047343	0.089744		0.12131	0.1193	0.45206	0.0016831	0.40158	0.015116	0.042349	0.53932	0.95688	0.03755	0.27128	0.14063	0.74093	0.70702	0.87738	0.62109
zSL1	-0.023469	0.27723	0.34222	-0.017565	-0.19231	0.14235		6.4909e-28	3.8766e-19	0.025287	0.76803	4.9809e-15	7.8786e-10	0.11235	0.063441	0.0036869	1.4314e-14	9.8996e-09	0.46832	0.018138	0.90688	0.4994
zSL2	-0.030218	0.33055	0.34396	-0.0046797	-0.16081	0.14178	0.90132		8.3226e-19	0.052609	0.57882	1.5948e-15	2.909e-10	0.11675	0.19543	0.0048671	5.0944e-14	1.0591e-09	0.2254	0.036265	0.94728	0.95634
zSL3	0.091074	0.45743	0.22216	0.14709	0.025659	0.068446	0.74722	0.72879		7.7529e-05	0.5965	8.7203e-10	1.5441e-11	0.61883	0.47044	7.9018e-06	1.1662e-09	1.0793e-14	0.85982	0.13212	0.5078	0.083265
zSL4	0.34277	0.29256	-0.14651	0.29848	0.22165	-0.27583	0.18551	0.1583	0.32278		0.00027625	0.76733	0.010117	0.038821	0.56933	0.0025116	0.10691	7.7571e-05	0.28476	0.24064	0.78153	0.10426
zBW	0.41063	0.29818	-0.4727	0.067529	0.27844	-0.07857	-0.024848	-0.046395	0.04496	0.30635		0.059019	0.64077	0.84699	0.17696	0.0017203	0.73951	0.028496	0.81139	0.036196	0.57765	0.2224
zCH	-0.22804	0.095238	0.45933	-0.13985	-0.39316	0.21335	0.64417	0.6461	0.49707	-0.023473	-0.1578		3.1341e-07	0.0020763	0.085542	0.16393	7.2625e-14	0.00043353	0.15398	0.00024121	0.38821	0.62109
zOccH	0.18762	0.57822	0.2068	0.15049	0.11268	0.20962	0.59992	0.60243	0.63799	0.23856	0.045059	0.46997		0.79287	0.91603	4.9276e-05	0.00088845	1.5779e-08	0.29917	0.92226	0.19437	0.41058
zPPB	-0.51118	-0.063439	0.13867	-0.44622	-0.38552	-0.060555	0.14872	0.14411	0.045283	-0.18465	-0.018255	0.27275	-0.024596		4.7181e-08	0.0011803	8.2976e-05	0.57293	0.59212	0.17496	0.59212	0.50888
zQD	-0.28863	0.080115	0.050616	-0.35853	-0.19442	0.0051152	0.16588	0.11369	0.06338	-0.048719	0.1196	0.14601	0.0098766	0.5018		0.39473	0.014934	0.64216	0.25232	0.37777	0.15826	0.71871
zSP	0.50555	0.48276	-0.10948	0.28981	0.31032	0.19292	0.24081	0.23172	0.37341	0.25061	0.26407	0.11455	0.39196	-0.30088	-0.076062		0.048101	4.0704e-07	0.65525	0.091661	0.51898	0.031624
zMD	-0.19812	0.095385	0.31248	-0.13579	-0.28021	0.097451	0.68759	0.66118	0.52976	0.13804	0.030265	0.63547	0.33916	0.38408	0.22578	0.17664		0.001012	0.50063	0.0015658	0.66298	0.62109
zJCP	0.28985	0.66953	0.033262	0.26354	0.33089	0.12939	0.51233	0.53568	0.67875	0.33834	0.19937	0.29882	0.57023	-0.054438	-0.042693	0.45273	0.28144		0.21143	0.76546	0.73596	0.016886
zMWAvgS	0.019704	-0.38182	0.087719	0.1345	-0.066667	-0.046154	-0.10351	-0.16923	-0.024653	0.14324	-0.035715	-0.18719	-0.16842	-0.082251	0.17132	-0.065217	-0.090186	-0.16733		0.027606	9.5529e-05	0.88062
zMWAvgP	0.4623	-0.054545	-0.33333	0.4386	0.25714	-0.052469	-0.33723	-0.29231	-0.2102	0.15712	0.31349	-0.48208	-0.015831	-0.20824	-0.132	0.24638	-0.42344	-0.039947	0.28925		0.48604	0.098521
zMWAvgWidth	0.083744	0.34545	-0.005848	-0.005848	-0.0095238	-0.021538	-0.016695	0.0092308	-0.09245	-0.037135	0.083334	0.1133	0.21053	0.082251	-0.21116	-0.094203	-0.058356	-0.045153	-0.51232	-0.091472		0.6523
zMass	0.14706	0.25714	0.12121	0.60606	0.14286	-0.088235	0.14194	0.010989	0.33333	0.28998	0.25641	-0.088235	0.18182	0.1326	0.066667	0.45162	0.088235	0.42647	0.047619	-0.52381	-0.14286
	NMDS3	zMaxFeedH	zBeakPC1	zBeakPC2	zMinRBF	zMaxRBF	zSL1	zSL2	zSL3	zSL4	zBW	zCH	zOccH	zPPB	zQD	zSP	zMD	zJCP	zMWAvgS	zMWAvgP	zMWAvgWidth	zMass
NMDS3		0.4528	0.00013756	0.0069171	0.83978	0.16713	0.62231	0.99603	0.37628	0.016104	1.1992e-07	0.34076	0.37164	0.00091084	1.2091e-09	0.29462	0.091816	0.39114	0.091368	0.95496	0.010738	0.039434
zMaxFeedH	-0.10053		0.46862	0.061178	7.5516e-05	0.13973	0.063969	0.020558	0.0013507	0.028903	0.041214	0.47694	0.00011174	0.65669	0.55772	0.00094984	0.49442	9.6248e-07	0.10208	0.81533	0.1391	0.1815
zBeakPC1	0.34074	0.11429		0.34301	0.010733	0.043725	0.00014788	0.0001188	0.013766	0.10427	1.2294e-07	2.7546e-07	0.04271	0.16446	0.58894	0.22056	0.0013652	0.73598	0.59973	0.046133	0.97209	0.58329
zBeakPC2	0.24138	0.29524	0.084746		0.0014054	0.64269	0.84558	0.95824	0.10288	0.00093403	0.4499	0.11764	0.14029	7.6874e-06	0.00012939	0.0011839	0.1641	0.0075515	0.42101	0.0086925	0.97209	0.0060899
zMinRBF	0.021951	0.64211	-0.32874	0.41149		0.41474	0.089201	0.14945	0.8206	0.043974	0.016878	0.00029335	0.37317	0.0011236	0.090352	0.006095	0.010882	0.0023073	0.72903	0.1815	0.96053	0.47666
zMaxRBF	0.12131	0.20615	0.2058	0.047343	0.089744		0.12131	0.1193	0.45206	0.0016831	0.40158	0.015116	0.042349	0.53932	0.95688	0.03755	0.27128	0.14063	0.74093	0.70702	0.87738	0.62109
zSL1	-0.040538	0.27723	0.34222	-0.017565	-0.19231	0.14235		6.4909e-28	3.8766e-19	0.025287	0.76803	4.9809e-15	7.8786e-10	0.11235	0.063441	0.0036869	1.4314e-14	9.8996e-09	0.46832	0.018138	0.90688	0.4994
zSL2	0.0004029	0.33055	0.34396	-0.0046797	-0.16081	0.14178	0.90132		8.3226e-19	0.052609	0.57882	1.5948e-15	2.909e-10	0.11675	0.19543	0.0048671	5.0944e-14	1.0591e-09	0.2254	0.036265	0.94728	0.95634
zSL3	-0.071731	0.45743	0.22216	0.14709	0.025659	0.068446	0.74722	0.72879		7.7529e-05	0.5965	8.7203e-10	1.5441e-11	0.61883	0.47044	7.9018e-06	1.1662e-09	1.0793e-14	0.85982	0.13212	0.5078	0.083265
zSL4	-0.19092	0.29256	-0.14651	0.29848	0.22165	-0.27583	0.18551	0.1583	0.32278		0.00027625	0.76733	0.010117	0.038821	0.56933	0.0025116	0.10691	7.7571e-05	0.28476	0.24064	0.78153	0.10426
zBW	-0.44243	0.29818	-0.4727	0.067529	0.27844	-0.07857	-0.024848	-0.046395	0.04496	0.30635		0.059019	0.64077	0.84699	0.17696	0.0017203	0.73951	0.028496	0.81139	0.036196	0.57765	0.2224
zCH	0.07505	0.095238	0.45933	-0.13985	-0.39316	0.21335	0.64417	0.6461	0.49707	-0.023473	-0.1578		3.1341e-07	0.0020763	0.085542	0.16393	7.2625e-14	0.00043353	0.15398	0.00024121	0.38821	0.62109
zOccH	0.082085	0.57822	0.2068	0.15049	0.11268	0.20962	0.59992	0.60243	0.63799	0.23856	0.045059	0.46997		0.79287	0.91603	4.9276e-05	0.00088845	1.5779e-08	0.29917	0.92226	0.19437	0.41058
zPPB	-0.2938	-0.063439	0.13867	-0.44622	-0.38552	-0.060555	0.14872	0.14411	0.045283	-0.18465	-0.018255	0.27275	-0.024596		4.7181e-08	0.0011803	8.2976e-05	0.57293	0.59212	0.17496	0.59212	0.50888
zQD	-0.51624	0.080115	0.050616	-0.35853	-0.19442	0.0051152	0.16588	0.11369	0.06338	-0.048719	0.1196	0.14601	0.0098766	0.5018		0.39473	0.014934	0.64216	0.25232	0.37777	0.15826	0.71871
zSP	-0.086251	0.48276	-0.10948	0.28981	0.31032	0.19292	0.24081	0.23172	0.37341	0.25061	0.26407	0.11455	0.39196	-0.30088	-0.076062		0.048101	4.0704e-07	0.65525	0.091661	0.51898	0.031624
zMD	-0.14317	0.095385	0.31248	-0.13579	-0.28021	0.097451	0.68759	0.66118	0.52976	0.13804	0.030265	0.63547	0.33916	0.38408	0.22578	0.17664		0.001012	0.50063	0.0015658	0.66298	0.62109
zJCP	-0.072824	0.66953	0.033262	0.26354	0.33089	0.12939	0.51233	0.53568	0.67875	0.33834	0.19937	0.29882	0.57023	-0.054438	-0.042693	0.45273	0.28144		0.21143	0.76546	0.73596	0.016886
zMWAvgS	-0.22167	-0.38182	0.087719	0.1345	-0.066667	-0.046154	-0.10351	-0.16923	-0.024653	0.14324	-0.035715	-0.18719	-0.16842	-0.082251	0.17132	-0.065217	-0.090186	-0.16733		0.027606	9.5529e-05	0.88062
zMWAvgP	0.0074166	-0.054545	-0.33333	0.4386	0.25714	-0.052469	-0.33723	-0.29231	-0.2102	0.15712	0.31349	-0.48208	-0.015831	-0.20824	-0.132	0.24638	-0.42344	-0.039947	0.28925		0.48604	0.098521
zMWAvgWidth	0.33498	0.34545	-0.005848	-0.005848	-0.0095238	-0.021538	-0.016695	0.0092308	-0.09245	-0.037135	0.083334	0.1133	0.21053	0.082251	-0.21116	-0.094203	-0.058356	-0.045153	-0.51232	-0.091472		0.6523
zMass	-0.36765	0.25714	0.12121	0.60606	0.14286	-0.088235	0.14194	0.010989	0.33333	0.28998	0.25641	-0.088235	0.18182	0.1326	0.066667	0.45162	0.088235	0.42647	0.047619	-0.52381	-0.14286

## Sheet: Kendall's tau, k = 4
Kendall's tau statistics for k = 4, p-values (upper triangle), tau statistic (lower triangle). Significant results reported in bold.
	NMDS1	zMaxFeedH	zBeakPC1	zBeakPC2	zMinRBF	zMaxRBF	zSL1	zSL2	zSL3	zSL4	zBW	zCH	zOccH	zPPB	zQD	zSP	zMD	zJCP	zMWAvgS	zMWAvgP	zMWAvgWidth	zMass
NMDS1		0.008112	0.00091473	0.30456	0.83978	0.025894	9.0554e-22	4.2041e-21	1.481e-22	0.0041534	0.80258	2.0299e-14	1.3356e-13	0.43937	0.40508	2.2987e-05	7.6713e-14	1.335e-10	0.49949	0.036629	0.85121	0.32285
zMaxFeedH	0.3545		0.46862	0.061178	7.5516e-05	0.13973	0.063969	0.020558	0.0013507	0.028903	0.041214	0.47694	0.00011174	0.65669	0.55772	0.00094984	0.49442	9.6248e-07	0.10208	0.81533	0.1391	0.1815
zBeakPC1	0.29632	0.11429		0.34301	0.010733	0.043725	0.00014788	0.0001188	0.013766	0.10427	1.2294e-07	2.7546e-07	0.04271	0.16446	0.58894	0.22056	0.0013652	0.73598	0.59973	0.046133	0.97209	0.58329
zBeakPC2	0.091759	0.29524	0.084746		0.0014054	0.64269	0.84558	0.95824	0.10288	0.00093403	0.4499	0.11764	0.14029	7.6874e-06	0.00012939	0.0011839	0.1641	0.0075515	0.42101	0.0086925	0.97209	0.0060899
zMinRBF	-0.021951	0.64211	-0.32874	0.41149		0.41474	0.089201	0.14945	0.8206	0.043974	0.016878	0.00029335	0.37317	0.0011236	0.090352	0.006095	0.010882	0.0023073	0.72903	0.1815	0.96053	0.47666
zMaxRBF	0.19563	0.20615	0.2058	0.047343	0.089744		0.12131	0.1193	0.45206	0.0016831	0.40158	0.015116	0.042349	0.53932	0.95688	0.03755	0.27128	0.14063	0.74093	0.70702	0.87738	0.62109
zSL1	0.78899	0.27723	0.34222	-0.017565	-0.19231	0.14235		6.4909e-28	3.8766e-19	0.025287	0.76803	4.9809e-15	7.8786e-10	0.11235	0.063441	0.0036869	1.4314e-14	9.8996e-09	0.46832	0.018138	0.90688	0.4994
zSL2	0.7643	0.33055	0.34396	-0.0046797	-0.16081	0.14178	0.90132		8.3226e-19	0.052609	0.57882	1.5948e-15	2.909e-10	0.11675	0.19543	0.0048671	5.0944e-14	1.0591e-09	0.2254	0.036265	0.94728	0.95634
zSL3	0.79226	0.45743	0.22216	0.14709	0.025659	0.068446	0.74722	0.72879		7.7529e-05	0.5965	8.7203e-10	1.5441e-11	0.61883	0.47044	7.9018e-06	1.1662e-09	1.0793e-14	0.85982	0.13212	0.5078	0.083265
zSL4	0.22739	0.29256	-0.14651	0.29848	0.22165	-0.27583	0.18551	0.1583	0.32278		0.00027625	0.76733	0.010117	0.038821	0.56933	0.0025116	0.10691	7.7571e-05	0.28476	0.24064	0.78153	0.10426
zBW	0.020895	0.29818	-0.4727	0.067529	0.27844	-0.07857	-0.024848	-0.046395	0.04496	0.30635		0.059019	0.64077	0.84699	0.17696	0.0017203	0.73951	0.028496	0.81139	0.036196	0.57765	0.2224
zCH	0.60256	0.095238	0.45933	-0.13985	-0.39316	0.21335	0.64417	0.6461	0.49707	-0.023473	-0.1578		3.1341e-07	0.0020763	0.085542	0.16393	7.2625e-14	0.00043353	0.15398	0.00024121	0.38821	0.62109
zOccH	0.68013	0.57822	0.2068	0.15049	0.11268	0.20962	0.59992	0.60243	0.63799	0.23856	0.045059	0.46997		0.79287	0.91603	4.9276e-05	0.00088845	1.5779e-08	0.29917	0.92226	0.19437	0.41058
zPPB	0.068497	-0.063439	0.13867	-0.44622	-0.38552	-0.060555	0.14872	0.14411	0.045283	-0.18465	-0.018255	0.27275	-0.024596		4.7181e-08	0.0011803	8.2976e-05	0.57293	0.59212	0.17496	0.59212	0.50888
zQD	0.070704	0.080115	0.050616	-0.35853	-0.19442	0.0051152	0.16588	0.11369	0.06338	-0.048719	0.1196	0.14601	0.0098766	0.5018		0.39473	0.014934	0.64216	0.25232	0.37777	0.15826	0.71871
zSP	0.34842	0.48276	-0.10948	0.28981	0.31032	0.19292	0.24081	0.23172	0.37341	0.25061	0.26407	0.11455	0.39196	-0.30088	-0.076062		0.048101	4.0704e-07	0.65525	0.091661	0.51898	0.031624
zMD	0.63485	0.095385	0.31248	-0.13579	-0.28021	0.097451	0.68759	0.66118	0.52976	0.13804	0.030265	0.63547	0.33916	0.38408	0.22578	0.17664		0.001012	0.50063	0.0015658	0.66298	0.62109
zJCP	0.54546	0.66953	0.033262	0.26354	0.33089	0.12939	0.51233	0.53568	0.67875	0.33834	0.19937	0.29882	0.57023	-0.054438	-0.042693	0.45273	0.28144		0.21143	0.76546	0.73596	0.016886
zMWAvgS	-0.08867	-0.38182	0.087719	0.1345	-0.066667	-0.046154	-0.10351	-0.16923	-0.024653	0.14324	-0.035715	-0.18719	-0.16842	-0.082251	0.17132	-0.065217	-0.090186	-0.16733		0.027606	9.5529e-05	0.88062
zMWAvgP	-0.27441	-0.054545	-0.33333	0.4386	0.25714	-0.052469	-0.33723	-0.29231	-0.2102	0.15712	0.31349	-0.48208	-0.015831	-0.20824	-0.132	0.24638	-0.42344	-0.039947	0.28925		0.48604	0.098521
zMWAvgWidth	0.024631	0.34545	-0.005848	-0.005848	-0.0095238	-0.021538	-0.016695	0.0092308	-0.09245	-0.037135	0.083334	0.1133	0.21053	0.082251	-0.21116	-0.094203	-0.058356	-0.045153	-0.51232	-0.091472		0.6523
zMass	0.17647	0.25714	0.12121	0.60606	0.14286	-0.088235	0.14194	0.010989	0.33333	0.28998	0.25641	-0.088235	0.18182	0.1326	0.066667	0.45162	0.088235	0.42647	0.047619	-0.52381	-0.14286
	NMDS2	zMaxFeedH	zBeakPC1	zBeakPC2	zMinRBF	zMaxRBF	zSL1	zSL2	zSL3	zSL4	zBW	zCH	zOccH	zPPB	zQD	zSP	zMD	zJCP	zMWAvgS	zMWAvgP	zMWAvgWidth	zMass
NMDS2		0.0015721	0.00033045	2.1507e-07	1.3207e-08	0.35059	0.95452	0.87756	0.1701	5.2368e-06	2.4279e-07	0.0061648	0.033405	2.6037e-08	0.0015208	3.6677e-10	0.046325	0.000386	0.8219	0.00065483	0.57361	0.41002
zMaxFeedH	0.42328		0.46862	0.061178	7.5516e-05	0.13973	0.063969	0.020558	0.0013507	0.028903	0.041214	0.47694	0.00011174	0.65669	0.55772	0.00094984	0.49442	9.6248e-07	0.10208	0.81533	0.1391	0.1815
zBeakPC1	-0.32086	0.11429		0.34301	0.010733	0.043725	0.00014788	0.0001188	0.013766	0.10427	1.2294e-07	2.7546e-07	0.04271	0.16446	0.58894	0.22056	0.0013652	0.73598	0.59973	0.046133	0.97209	0.58329
zBeakPC2	0.46347	0.29524	0.084746		0.0014054	0.64269	0.84558	0.95824	0.10288	0.00093403	0.4499	0.11764	0.14029	7.6874e-06	0.00012939	0.0011839	0.1641	0.0075515	0.42101	0.0086925	0.97209	0.0060899
zMinRBF	0.61707	0.64211	-0.32874	0.41149		0.41474	0.089201	0.14945	0.8206	0.043974	0.016878	0.00029335	0.37317	0.0011236	0.090352	0.006095	0.010882	0.0023073	0.72903	0.1815	0.96053	0.47666
zMaxRBF	0.081967	0.20615	0.2058	0.047343	0.089744		0.12131	0.1193	0.45206	0.0016831	0.40158	0.015116	0.042349	0.53932	0.95688	0.03755	0.27128	0.14063	0.74093	0.70702	0.87738	0.62109
zSL1	-0.0046938	0.27723	0.34222	-0.017565	-0.19231	0.14235		6.4909e-28	3.8766e-19	0.025287	0.76803	4.9809e-15	7.8786e-10	0.11235	0.063441	0.0036869	1.4314e-14	9.8996e-09	0.46832	0.018138	0.90688	0.4994
zSL2	-0.01249	0.33055	0.34396	-0.0046797	-0.16081	0.14178	0.90132		8.3226e-19	0.052609	0.57882	1.5948e-15	2.909e-10	0.11675	0.19543	0.0048671	5.0944e-14	1.0591e-09	0.2254	0.036265	0.94728	0.95634
zSL3	0.11122	0.45743	0.22216	0.14709	0.025659	0.068446	0.74722	0.72879		7.7529e-05	0.5965	8.7203e-10	1.5441e-11	0.61883	0.47044	7.9018e-06	1.1662e-09	1.0793e-14	0.85982	0.13212	0.5078	0.083265
zSL4	0.36137	0.29256	-0.14651	0.29848	0.22165	-0.27583	0.18551	0.1583	0.32278		0.00027625	0.76733	0.010117	0.038821	0.56933	0.0025116	0.10691	7.7571e-05	0.28476	0.24064	0.78153	0.10426
zBW	0.43153	0.29818	-0.4727	0.067529	0.27844	-0.07857	-0.024848	-0.046395	0.04496	0.30635		0.059019	0.64077	0.84699	0.17696	0.0017203	0.73951	0.028496	0.81139	0.036196	0.57765	0.2224
zCH	-0.21577	0.095238	0.45933	-0.13985	-0.39316	0.21335	0.64417	0.6461	0.49707	-0.023473	-0.1578		3.1341e-07	0.0020763	0.085542	0.16393	7.2625e-14	0.00043353	0.15398	0.00024121	0.38821	0.62109
zOccH	0.19544	0.57822	0.2068	0.15049	0.11268	0.20962	0.59992	0.60243	0.63799	0.23856	0.045059	0.46997		0.79287	0.91603	4.9276e-05	0.00088845	1.5779e-08	0.29917	0.92226	0.19437	0.41058
zPPB	-0.49307	-0.063439	0.13867	-0.44622	-0.38552	-0.060555	0.14872	0.14411	0.045283	-0.18465	-0.018255	0.27275	-0.024596		4.7181e-08	0.0011803	8.2976e-05	0.57293	0.59212	0.17496	0.59212	0.50888
zQD	-0.26926	0.080115	0.050616	-0.35853	-0.19442	0.0051152	0.16588	0.11369	0.06338	-0.048719	0.1196	0.14601	0.0098766	0.5018		0.39473	0.014934	0.64216	0.25232	0.37777	0.15826	0.71871
zSP	0.5158	0.48276	-0.10948	0.28981	0.31032	0.19292	0.24081	0.23172	0.37341	0.25061	0.26407	0.11455	0.39196	-0.30088	-0.076062		0.048101	4.0704e-07	0.65525	0.091661	0.51898	0.031624
zMD	-0.1692	0.095385	0.31248	-0.13579	-0.28021	0.097451	0.68759	0.66118	0.52976	0.13804	0.030265	0.63547	0.33916	0.38408	0.22578	0.17664		0.001012	0.50063	0.0015658	0.66298	0.62109
zJCP	0.30142	0.66953	0.033262	0.26354	0.33089	0.12939	0.51233	0.53568	0.67875	0.33834	0.19937	0.29882	0.57023	-0.054438	-0.042693	0.45273	0.28144		0.21143	0.76546	0.73596	0.016886
zMWAvgS	0.029557	-0.38182	0.087719	0.1345	-0.066667	-0.046154	-0.10351	-0.16923	-0.024653	0.14324	-0.035715	-0.18719	-0.16842	-0.082251	0.17132	-0.065217	-0.090186	-0.16733		0.027606	9.5529e-05	0.88062
zMWAvgP	0.44747	-0.054545	-0.33333	0.4386	0.25714	-0.052469	-0.33723	-0.29231	-0.2102	0.15712	0.31349	-0.48208	-0.015831	-0.20824	-0.132	0.24638	-0.42344	-0.039947	0.28925		0.48604	0.098521
zMWAvgWidth	0.073892	0.34545	-0.005848	-0.005848	-0.0095238	-0.021538	-0.016695	0.0092308	-0.09245	-0.037135	0.083334	0.1133	0.21053	0.082251	-0.21116	-0.094203	-0.058356	-0.045153	-0.51232	-0.091472		0.6523
zMass	0.14706	0.25714	0.12121	0.60606	0.14286	-0.088235	0.14194	0.010989	0.33333	0.28998	0.25641	-0.088235	0.18182	0.1326	0.066667	0.45162	0.088235	0.42647	0.047619	-0.52381	-0.14286
	NMDS3	zMaxFeedH	zBeakPC1	zBeakPC2	zMinRBF	zMaxRBF	zSL1	zSL2	zSL3	zSL4	zBW	zCH	zOccH	zPPB	zQD	zSP	zMD	zJCP	zMWAvgS	zMWAvgP	zMWAvgWidth	zMass
NMDS3		0.84339	0.00049113	0.013195	0.50036	0.008327	0.2003	0.54102	0.19623	0.00049122	3.7948e-08	0.72778	0.48713	0.00026324	9.6439e-09	0.99172	0.010128	0.41024	0.47597	0.50991	0.1151	0.099413
zMaxFeedH	0.026455		0.46862	0.061178	7.5516e-05	0.13973	0.063969	0.020558	0.0013507	0.028903	0.041214	0.47694	0.00011174	0.65669	0.55772	0.00094984	0.49442	9.6248e-07	0.10208	0.81533	0.1391	0.1815
zBeakPC1	-0.31151	0.11429		0.34301	0.010733	0.043725	0.00014788	0.0001188	0.013766	0.10427	1.2294e-07	2.7546e-07	0.04271	0.16446	0.58894	0.22056	0.0013652	0.73598	0.59973	0.046133	0.97209	0.58329
zBeakPC2	-0.22151	0.29524	0.084746		0.0014054	0.64269	0.84558	0.95824	0.10288	0.00093403	0.4499	0.11764	0.14029	7.6874e-06	0.00012939	0.0011839	0.1641	0.0075515	0.42101	0.0086925	0.97209	0.0060899
zMinRBF	-0.073171	0.64211	-0.32874	0.41149		0.41474	0.089201	0.14945	0.8206	0.043974	0.016878	0.00029335	0.37317	0.0011236	0.090352	0.006095	0.010882	0.0023073	0.72903	0.1815	0.96053	0.47666
zMaxRBF	-0.23169	0.20615	0.2058	0.047343	0.089744		0.12131	0.1193	0.45206	0.0016831	0.40158	0.015116	0.042349	0.53932	0.95688	0.03755	0.27128	0.14063	0.74093	0.70702	0.87738	0.62109
zSL1	0.1054	0.27723	0.34222	-0.017565	-0.19231	0.14235		6.4909e-28	3.8766e-19	0.025287	0.76803	4.9809e-15	7.8786e-10	0.11235	0.063441	0.0036869	1.4314e-14	9.8996e-09	0.46832	0.018138	0.90688	0.4994
zSL2	0.049557	0.33055	0.34396	-0.0046797	-0.16081	0.14178	0.90132		8.3226e-19	0.052609	0.57882	1.5948e-15	2.909e-10	0.11675	0.19543	0.0048671	5.0944e-14	1.0591e-09	0.2254	0.036265	0.94728	0.95634
zSL3	0.10478	0.45743	0.22216	0.14709	0.025659	0.068446	0.74722	0.72879		7.7529e-05	0.5965	8.7203e-10	1.5441e-11	0.61883	0.47044	7.9018e-06	1.1662e-09	1.0793e-14	0.85982	0.13212	0.5078	0.083265
zSL4	0.27652	0.29256	-0.14651	0.29848	0.22165	-0.27583	0.18551	0.1583	0.32278		0.00027625	0.76733	0.010117	0.038821	0.56933	0.0025116	0.10691	7.7571e-05	0.28476	0.24064	0.78153	0.10426
zBW	0.45969	0.29818	-0.4727	0.067529	0.27844	-0.07857	-0.024848	-0.046395	0.04496	0.30635		0.059019	0.64077	0.84699	0.17696	0.0017203	0.73951	0.028496	0.81139	0.036196	0.57765	0.2224
zCH	-0.027422	0.095238	0.45933	-0.13985	-0.39316	0.21335	0.64417	0.6461	0.49707	-0.023473	-0.1578		3.1341e-07	0.0020763	0.085542	0.16393	7.2625e-14	0.00043353	0.15398	0.00024121	0.38821	0.62109
zOccH	-0.063844	0.57822	0.2068	0.15049	0.11268	0.20962	0.59992	0.60243	0.63799	0.23856	0.045059	0.46997		0.79287	0.91603	4.9276e-05	0.00088845	1.5779e-08	0.29917	0.92226	0.19437	0.41058
zPPB	0.32324	-0.063439	0.13867	-0.44622	-0.38552	-0.060555	0.14872	0.14411	0.045283	-0.18465	-0.018255	0.27275	-0.024596		4.7181e-08	0.0011803	8.2976e-05	0.57293	0.59212	0.17496	0.59212	0.50888
zQD	0.48718	0.080115	0.050616	-0.35853	-0.19442	0.0051152	0.16588	0.11369	0.06338	-0.048719	0.1196	0.14601	0.0098766	0.5018		0.39473	0.014934	0.64216	0.25232	0.37777	0.15826	0.71871
zSP	0.00085397	0.48276	-0.10948	0.28981	0.31032	0.19292	0.24081	0.23172	0.37341	0.25061	0.26407	0.11455	0.39196	-0.30088	-0.076062		0.048101	4.0704e-07	0.65525	0.091661	0.51898	0.031624
zMD	0.21837	0.095385	0.31248	-0.13579	-0.28021	0.097451	0.68759	0.66118	0.52976	0.13804	0.030265	0.63547	0.33916	0.38408	0.22578	0.17664		0.001012	0.50063	0.0015658	0.66298	0.62109
zJCP	0.06993	0.66953	0.033262	0.26354	0.33089	0.12939	0.51233	0.53568	0.67875	0.33834	0.19937	0.29882	0.57023	-0.054438	-0.042693	0.45273	0.28144		0.21143	0.76546	0.73596	0.016886
zMWAvgS	0.093596	-0.38182	0.087719	0.1345	-0.066667	-0.046154	-0.10351	-0.16923	-0.024653	0.14324	-0.035715	-0.18719	-0.16842	-0.082251	0.17132	-0.065217	-0.090186	-0.16733		0.027606	9.5529e-05	0.88062
zMWAvgP	-0.086527	-0.054545	-0.33333	0.4386	0.25714	-0.052469	-0.33723	-0.29231	-0.2102	0.15712	0.31349	-0.48208	-0.015831	-0.20824	-0.132	0.24638	-0.42344	-0.039947	0.28925		0.48604	0.098521
zMWAvgWidth	-0.2069	0.34545	-0.005848	-0.005848	-0.0095238	-0.021538	-0.016695	0.0092308	-0.09245	-0.037135	0.083334	0.1133	0.21053	0.082251	-0.21116	-0.094203	-0.058356	-0.045153	-0.51232	-0.091472		0.6523
zMass	0.29412	0.25714	0.12121	0.60606	0.14286	-0.088235	0.14194	0.010989	0.33333	0.28998	0.25641	-0.088235	0.18182	0.1326	0.066667	0.45162	0.088235	0.42647	0.047619	-0.52381	-0.14286
	NMDS4	zMaxFeedH	zBeakPC1	zBeakPC2	zMinRBF	zMaxRBF	zSL1	zSL2	zSL3	zSL4	zBW	zCH	zOccH	zPPB	zQD	zSP	zMD	zJCP	zMWAvgS	zMWAvgP	zMWAvgWidth	zMass
NMDS4		0.26857	0.0074807	0.044683	0.12663	0.077177	0.71277	0.43525	0.76552	0.18123	0.1336	0.2522	0.84263	0.31571	0.0029129	0.1946	0.23548	0.67845	0.00027363	0.14713	3.6789e-05	0.003933
zMaxFeedH	0.14815		0.46862	0.061178	7.5516e-05	0.13973	0.063969	0.020558	0.0013507	0.028903	0.041214	0.47694	0.00011174	0.65669	0.55772	0.00094984	0.49442	9.6248e-07	0.10208	0.81533	0.1391	0.1815
zBeakPC1	0.23904	0.11429		0.34301	0.010733	0.043725	0.00014788	0.0001188	0.013766	0.10427	1.2294e-07	2.7546e-07	0.04271	0.16446	0.58894	0.22056	0.0013652	0.73598	0.59973	0.046133	0.97209	0.58329
zBeakPC2	0.17943	0.29524	0.084746		0.0014054	0.64269	0.84558	0.95824	0.10288	0.00093403	0.4499	0.11764	0.14029	7.6874e-06	0.00012939	0.0011839	0.1641	0.0075515	0.42101	0.0086925	0.97209	0.0060899
zMinRBF	0.16585	0.64211	-0.32874	0.41149		0.41474	0.089201	0.14945	0.8206	0.043974	0.016878	0.00029335	0.37317	0.0011236	0.090352	0.006095	0.010882	0.0023073	0.72903	0.1815	0.96053	0.47666
zMaxRBF	0.15519	0.20615	0.2058	0.047343	0.089744		0.12131	0.1193	0.45206	0.0016831	0.40158	0.015116	0.042349	0.53932	0.95688	0.03755	0.27128	0.14063	0.74093	0.70702	0.87738	0.62109
zSL1	-0.030297	0.27723	0.34222	-0.017565	-0.19231	0.14235		6.4909e-28	3.8766e-19	0.025287	0.76803	4.9809e-15	7.8786e-10	0.11235	0.063441	0.0036869	1.4314e-14	9.8996e-09	0.46832	0.018138	0.90688	0.4994
zSL2	-0.063255	0.33055	0.34396	-0.0046797	-0.16081	0.14178	0.90132		8.3226e-19	0.052609	0.57882	1.5948e-15	2.909e-10	0.11675	0.19543	0.0048671	5.0944e-14	1.0591e-09	0.2254	0.036265	0.94728	0.95634
zSL3	-0.024179	0.45743	0.22216	0.14709	0.025659	0.068446	0.74722	0.72879		7.7529e-05	0.5965	8.7203e-10	1.5441e-11	0.61883	0.47044	7.9018e-06	1.1662e-09	1.0793e-14	0.85982	0.13212	0.5078	0.083265
zSL4	-0.10607	0.29256	-0.14651	0.29848	0.22165	-0.27583	0.18551	0.1583	0.32278		0.00027625	0.76733	0.010117	0.038821	0.56933	0.0025116	0.10691	7.7571e-05	0.28476	0.24064	0.78153	0.10426
zBW	-0.12537	0.29818	-0.4727	0.067529	0.27844	-0.07857	-0.024848	-0.046395	0.04496	0.30635		0.059019	0.64077	0.84699	0.17696	0.0017203	0.73951	0.028496	0.81139	0.036196	0.57765	0.2224
zCH	-0.090204	0.095238	0.45933	-0.13985	-0.39316	0.21335	0.64417	0.6461	0.49707	-0.023473	-0.1578		3.1341e-07	0.0020763	0.085542	0.16393	7.2625e-14	0.00043353	0.15398	0.00024121	0.38821	0.62109
zOccH	-0.018241	0.57822	0.2068	0.15049	0.11268	0.20962	0.59992	0.60243	0.63799	0.23856	0.045059	0.46997		0.79287	0.91603	4.9276e-05	0.00088845	1.5779e-08	0.29917	0.92226	0.19437	0.41058
zPPB	0.088876	-0.063439	0.13867	-0.44622	-0.38552	-0.060555	0.14872	0.14411	0.045283	-0.18465	-0.018255	0.27275	-0.024596		4.7181e-08	0.0011803	8.2976e-05	0.57293	0.59212	0.17496	0.59212	0.50888
zQD	0.25279	0.080115	0.050616	-0.35853	-0.19442	0.0051152	0.16588	0.11369	0.06338	-0.048719	0.1196	0.14601	0.0098766	0.5018		0.39473	0.014934	0.64216	0.25232	0.37777	0.15826	0.71871
zSP	0.10675	0.48276	-0.10948	0.28981	0.31032	0.19292	0.24081	0.23172	0.37341	0.25061	0.26407	0.11455	0.39196	-0.30088	-0.076062		0.048101	4.0704e-07	0.65525	0.091661	0.51898	0.031624
zMD	-0.10075	0.095385	0.31248	-0.13579	-0.28021	0.097451	0.68759	0.66118	0.52976	0.13804	0.030265	0.63547	0.33916	0.38408	0.22578	0.17664		0.001012	0.50063	0.0015658	0.66298	0.62109
zJCP	-0.035206	0.66953	0.033262	0.26354	0.33089	0.12939	0.51233	0.53568	0.67875	0.33834	0.19937	0.29882	0.57023	-0.054438	-0.042693	0.45273	0.28144		0.21143	0.76546	0.73596	0.016886
zMWAvgS	0.47783	-0.38182	0.087719	0.1345	-0.066667	-0.046154	-0.10351	-0.16923	-0.024653	0.14324	-0.035715	-0.18719	-0.16842	-0.082251	0.17132	-0.065217	-0.090186	-0.16733		0.027606	9.5529e-05	0.88062
zMWAvgP	0.19036	-0.054545	-0.33333	0.4386	0.25714	-0.052469	-0.33723	-0.29231	-0.2102	0.15712	0.31349	-0.48208	-0.015831	-0.20824	-0.132	0.24638	-0.42344	-0.039947	0.28925		0.48604	0.098521
zMWAvgWidth	-0.54187	0.34545	-0.005848	-0.005848	-0.0095238	-0.021538	-0.016695	0.0092308	-0.09245	-0.037135	0.083334	0.1133	0.21053	0.082251	-0.21116	-0.094203	-0.058356	-0.045153	-0.51232	-0.091472		0.6523
zMass	0.51471	0.25714	0.12121	0.60606	0.14286	-0.088235	0.14194	0.010989	0.33333	0.28998	0.25641	-0.088235	0.18182	0.1326	0.066667	0.45162	0.088235	0.42647	0.047619	-0.52381	-0.14286

## Sheet: between group comparisons
Time-averaged comparisons. Significant results reported in bold.
k = 2
PERMANOVA			Pairwise comparisons, uncorrected (top), sequential Bonferroni (bottom). Note: differences in significance between tests reflect corrected α-values, not p-values.
				Ankylosauridae	Nodosauridae	Centrosaurinae	Chasmosaurinae	Hadrosaurinae	Lambeosaurinae
Permutation N:	10000		Ankylosauridae		0.07619	9.999e-05	9.999e-05	9.999e-05	9.999e-05
Total sum of squares:	622.8		Nodosauridae	0.07619		9.999e-05	0.0003	0.0002	9.999e-05
Within-group sum of squares:	157.4		Centrosaurinae	9.999e-05	9.999e-05		0.426	9.999e-05	9.999e-05
F:	40.79		Chasmosaurinae	9.999e-05	0.0003	0.426		9.999e-05	9.999e-05
p (same):	9.999e-05		Hadrosaurinae	9.999e-05	0.0002	9.999e-05	9.999e-05		0.0002
			Lambeosaurinae	9.999e-05	9.999e-05	9.999e-05	9.999e-05	0.0002
k = 3			Pairwise comparisons, uncorrected (top), sequential Bonferroni (bottom). Note: differences in significance between tests reflect corrected α-values, not p-values.
				Ankylosauridae	Nodosauridae	Centrosaurinae	Chasmosaurinae	Hadrosaurinae	Lambeosaurinae
PERMANOVA			Ankylosauridae		0.0175	9.999e-05	0.0002	9.999e-05	9.999e-05
			Nodosauridae	0.0175		9.999e-05	0.0005	0.0002	9.999e-05
Permutation N:	10000		Centrosaurinae	9.999e-05	9.999e-05		0.1126	9.999e-05	9.999e-05
Total sum of squares:	731		Chasmosaurinae	0.0002	0.0005	0.1126		9.999e-05	9.999e-05
Within-group sum of squares:	241		Hadrosaurinae	9.999e-05	0.0002	9.999e-05	9.999e-05		9.999e-05
F:	28.06		Lambeosaurinae	9.999e-05	9.999e-05	9.999e-05	9.999e-05	9.999e-05
p (same):	9.999e-05
k = 4
PERMANOVA			Pairwise comparisons, uncorrected (top), sequential Bonferroni (bottom). Note: differences in significance between tests reflect corrected α-values, not p-values.
				Ankylosauridae	Nodosauridae	Centrosaurinae	Chasmosaurinae	Hadrosaurinae	Lambeosaurinae
Permutation N:	10000		Ankylosauridae		0.0003	0.0002	9.999e-05	9.999e-05	9.999e-05
Total sum of squares:	799.6		Nodosauridae	0.0003		9.999e-05	0.0003	0.0002	9.999e-05
Within-group sum of squares:	298.6		Centrosaurinae	0.0002	9.999e-05		0.1207	9.999e-05	9.999e-05
F:	23.15		Chasmosaurinae	9.999e-05	0.0003	0.1207		9.999e-05	9.999e-05
p (same):	9.999e-05		Hadrosaurinae	9.999e-05	0.0002	9.999e-05	9.999e-05		9.999e-05
			Lambeosaurinae	9.999e-05	9.999e-05	9.999e-05	9.999e-05	9.999e-05
